# Supplementary material for: 4-[(E)-1-Naphthyl­diazen­yl]phenol
Source: Acta Crystallogr Sect E Struct Rep Online. 2009 Mar 25;65(Pt 4):o820. doi: 10.1107/S1600536809009866 (PMC2968944; doi:10.1107/S1600536809009866)
Supplement: Supplementary file 1 [file e-65-0o820-sup1.cif]

##############################################################################
###                                                                        ###
###        Electronic paper (Acta Crystallographica Section E)             ###
###                                                                        ###
##############################################################################
#                                                                            #
# This CIF contains the data in a paper accepted for publication in Acta     #
# Crystallographica Section E. It conforms to the requirements of Notes      #
# for Authors for Section E, and has been peer reviewed under the auspices   #
# of the IUCr Commission on Journals.                                        #
#                                                                            #
# Full details of the Crystallographic Information File format               #
# are given in the paper "The Crystallographic Information File (CIF):       #
# a New Standard Archive File for Crystallography" by S. R. Hall, F. H.      #
# Allen and I. D. Brown [Acta Cryst. (1991), A47, 655-685].                  #
#                                                                            #
# The current version of the core CIF dictionary is obtainable from          #
# ftp://ftp.iucr.org/pub/cif_core.dic. The current version number is 2.4.    #
#                                                                            #
# Software is freely available for graphical display of the structure(s) in  #
# this CIF.  For information consult the CIF home page http://www.iucr.org/  #
# cif/home.html                                                              #
#                                                                            #
# This file may be used for bona fide research purposes within the           #
# scientific community so long as proper attribution is given to the journal # 
# article from which it was obtained.                                        #
#                                                                            #
##############################################################################
                                             
data_global
_audit_creation_method     'from SHELXL97 CIF and IUCr SHELXL97-template'
_journal_date_recd_electronic     2009-02-27
_journal_date_accepted     2009-03-17
_journal_name_full     'Acta Crystallographica, Section E'
_journal_year     2009
_journal_volume     65
_journal_issue      4
_journal_page_first     o820
_journal_page_last     o820
_journal_paper_category     QO
_journal_coeditor_code     GK2194
_publ_contact_author_name     'Professor L.A. Aslanov'
_publ_contact_author_address
;
 Department of Chemistry, Moscow State University,
 119992 Moscow, Russian Federation
;
_publ_contact_author_email     'aslanov@struct.chem.msu.ru'
_publ_contact_author_fax     '?'
_publ_contact_author_phone     '495 939 1327'
_publ_section_title
;
4-[(<i>E</i>)-1-Naphthyldiazenyl]phenol
;
loop_
    _publ_author_name
    _publ_author_footnote
    _publ_author_address
    'Aslanov, Leonid A.'
; ?
;
;
Department of Chemistry, Moscow State University,
119992 Moscow, Russian Federation
;
    'Paseshnichenko, Ksenia A.'
; ?
;
;
Department of Chemistry, Moscow State University,
119992 Moscow, Russian Federation
;
    'Yatsenko, Alexandr V.'
; ?
;
;
Department of Chemistry, Moscow State University,
119992 Moscow, Russian Federation
;
data_I
_chemical_name_systematic
;
4-[(<i>E</i>)-1-Naphthyldiazenyl]phenol
;
_chemical_name_common     ?
_chemical_formula_moiety     'C16 H12 N2 O'
_chemical_formula_sum     'C16 H12 N2 O'
_chemical_formula_iupac     'C16 H12 N2 O'
_chemical_formula_weight     248.28
_chemical_melting_point     ?
_symmetry_cell_setting     monoclinic
_symmetry_space_group_name_H-M     'P 21/c'
_symmetry_space_group_name_Hall     '-P 2ybc'
loop_
    _symmetry_equiv_pos_as_xyz
    'x, y, z'
    '-x, y+1/2, -z+1/2'
    '-x, -y, -z'
    'x, -y-1/2, z-1/2'
_cell_length_a     10.877(3)
_cell_length_b     19.402(4)
_cell_length_c     13.062(4)
_cell_angle_alpha     90.00
_cell_angle_beta     107.91(2)
_cell_angle_gamma     90.00
_cell_volume     2623.0(12)
_cell_formula_units_Z     8
_cell_measurement_reflns_used     25
_cell_measurement_theta_min     30.21
_cell_measurement_theta_max     33.56
_cell_measurement_temperature     293(2)
_exptl_crystal_description     prism
_exptl_crystal_colour     yellow
_exptl_crystal_size_max     0.42
_exptl_crystal_size_mid     0.25
_exptl_crystal_size_min     0.20
_exptl_crystal_density_diffrn     1.257
_exptl_crystal_density_meas     ?
_exptl_crystal_density_method     'not measured'
_exptl_crystal_F_000     1040
_exptl_absorpt_coefficient_mu     0.639
_exptl_absorpt_correction_type     none
_exptl_absorpt_process_details     ?
_exptl_absorpt_correction_T_min     ?
_exptl_absorpt_correction_T_max     ?
_exptl_special_details
;
;
_diffrn_ambient_temperature     293(2)
_diffrn_radiation_type     CuK\a
_diffrn_radiation_wavelength     1.54178
_diffrn_radiation_source     'fine-focus sealed tube'
_diffrn_radiation_monochromator     graphite
_diffrn_measurement_device_type     'Enraf--Nonius CAD-4'
_diffrn_measurement_method     'Nonprofiled \w'
_diffrn_detector_area_resol_mean     ?
_diffrn_reflns_number     4759
_diffrn_reflns_av_R_equivalents     0.0000
_diffrn_reflns_av_sigmaI/netI     0.0202
_diffrn_reflns_theta_min     4.22
_diffrn_reflns_theta_max     67.98
_diffrn_reflns_theta_full     67.98
_diffrn_measured_fraction_theta_max     0.999
_diffrn_measured_fraction_theta_full     0.999
_diffrn_reflns_limit_h_min     -13
_diffrn_reflns_limit_h_max     12
_diffrn_reflns_limit_k_min     0
_diffrn_reflns_limit_k_max     23
_diffrn_reflns_limit_l_min     0
_diffrn_reflns_limit_l_max     15
_diffrn_standards_number     3
_diffrn_standards_interval_count     ?
_diffrn_standards_interval_time     120
_diffrn_standards_decay_%     0
_refine_special_details
;
Refinement of <i>F</i>^2^ against ALL reflections. The weighted <i>R</i>-factor
<i>wR</i> and goodness of fit <i>S</i> are based on <i>F</i>^2^, conventional
<i>R</i>-factors <i>R</i> are based on <i>F</i>, with <i>F</i> set to zero for
negative <i>F</i>^2^. The threshold expression of <i>F</i>^2^ >
\s(<i>F</i>^2^) is used only for calculating <i>R</i>-factors(gt) <i>etc</i>.
and is not relevant to the choice of reflections for refinement.
<i>R</i>-factors based on <i>F</i>^2^ are statistically about twice as large
as those based on <i>F</i>, and <i>R</i>- factors based on ALL data will be
even larger.
;
_reflns_number_total     4759
_reflns_number_gt     3656
_reflns_threshold_expression     I>2\s(I)
_refine_ls_structure_factor_coef     Fsqd
_refine_ls_matrix_type     full
_refine_ls_R_factor_all     0.0480
_refine_ls_R_factor_gt     0.0348
_refine_ls_wR_factor_gt     0.0807
_refine_ls_wR_factor_ref     0.0849
_refine_ls_goodness_of_fit_ref     1.274
_refine_ls_restrained_S_all     1.274
_refine_ls_number_reflns     4759
_refine_ls_number_parameters     345
_refine_ls_number_restraints     0
_refine_ls_hydrogen_treatment     constr
_refine_ls_weighting_scheme     calc
_refine_ls_weighting_details
                   'calc w=1/[\s^2^(Fo^2^)+(0.03P)^2^] where P=(Fo^2^+2Fc^2^)/3'
_atom_sites_solution_hydrogens     geom
_atom_sites_solution_primary     direct
_atom_sites_solution_secondary     difmap
_refine_ls_shift/su_max     0.000
_refine_ls_shift/su_mean     0.000
_refine_diff_density_max     0.120
_refine_diff_density_min     -0.099
_refine_ls_extinction_method     none
_refine_ls_extinction_coef     ?
loop_
    _atom_type_symbol
    _atom_type_description
    _atom_type_scat_dispersion_real
    _atom_type_scat_dispersion_imag
    _atom_type_scat_source
    'C' 'C' 0.0181 0.0091
                         'International Tables Vol C Tables 4.2.6.8 and 6.1.1.4'
    'H' 'H' 0.0000 0.0000
                         'International Tables Vol C Tables 4.2.6.8 and 6.1.1.4'
    'N' 'N' 0.0311 0.0180
                         'International Tables Vol C Tables 4.2.6.8 and 6.1.1.4'
    'O' 'O' 0.0492 0.0322
                         'International Tables Vol C Tables 4.2.6.8 and 6.1.1.4'
_computing_data_collection     'CAD-4 Software (Enraf--Nonius, 1989)'
_computing_cell_refinement     'CAD-4 Software (Enraf--Nonius, 1989)'
_computing_data_reduction
         'PROFIT (Streltsov & Zavodnik, 1989) routine of WinGX (Farrugia, 1999)'
_computing_structure_solution     'SHELXS97 (Sheldrick, 2008)'
_computing_structure_refinement     'SHELXL97 (Sheldrick, 2008)'
_computing_molecular_graphics     'PLATON (Spek, 2009)'
_computing_publication_material     'PLATON (Spek, 2009)'
loop_
    _atom_site_type_symbol
    _atom_site_label
    _atom_site_fract_x
    _atom_site_fract_y
    _atom_site_fract_z
    _atom_site_U_iso_or_equiv
    _atom_site_adp_type
    _atom_site_calc_flag
    _atom_site_refinement_flags
    _atom_site_occupancy
    _atom_site_disorder_assembly
    _atom_site_disorder_group
    O O1 0.18879(11) 0.46571(5) 0.37796(7) 0.0747(3) Uani d . 1 . .
    H H1 0.1683 0.4338 0.4105 0.112 Uiso calc R 1 . .
    N N1 0.45502(10) 0.37955(5) 0.10200(8) 0.0539(3) Uani d . 1 . .
    N N2 0.50101(11) 0.31958(6) 0.11285(8) 0.0579(3) Uani d . 1 . .
    C C1 0.25559(13) 0.44076(7) 0.31377(9) 0.0567(3) Uani d . 1 . .
    C C2 0.28294(13) 0.37149(7) 0.30773(10) 0.0600(3) Uani d . 1 . .
    H H2 0.2556 0.3396 0.3493 0.072 Uiso calc R 1 . .
    C C3 0.35060(13) 0.34981(7) 0.24013(10) 0.0582(3) Uani d . 1 . .
    H H3 0.3695 0.3033 0.2363 0.070 Uiso calc R 1 . .
    C C4 0.39057(12) 0.39743(6) 0.17775(9) 0.0513(3) Uani d . 1 . .
    C C5 0.36279(13) 0.46612(7) 0.18396(10) 0.0589(3) Uani d . 1 . .
    H H5 0.3883 0.4979 0.1412 0.071 Uiso calc R 1 . .
    C C6 0.29752(13) 0.48811(7) 0.25289(10) 0.0607(3) Uani d . 1 . .
    H H6 0.2816 0.5348 0.2585 0.073 Uiso calc R 1 . .
    C C11 0.56587(12) 0.30151(7) 0.03673(9) 0.0544(3) Uani d . 1 . .
    C C12 0.62216(14) 0.34891(7) -0.01214(11) 0.0641(4) Uani d . 1 . .
    H H12 0.6194 0.3955 0.0039 0.077 Uiso calc R 1 . .
    C C13 0.68388(15) 0.32749(9) -0.08621(12) 0.0761(4) Uani d . 1 . .
    H H13 0.7208 0.3599 -0.1203 0.091 Uiso calc R 1 . .
    C C14 0.68996(15) 0.25910(9) -0.10836(12) 0.0767(4) Uani d . 1 . .
    H H14 0.7293 0.2455 -0.1590 0.092 Uiso calc R 1 . .
    C C15 0.64858(17) 0.13775(9) -0.07262(14) 0.0855(5) Uani d . 1 . .
    H H15 0.6910 0.1231 -0.1206 0.103 Uiso calc R 1 . .
    C C16 0.59915(19) 0.09030(9) -0.02100(16) 0.0989(6) Uani d . 1 . .
    H H16 0.6073 0.0436 -0.0337 0.119 Uiso calc R 1 . .
    C C17 0.53563(18) 0.11151(8) 0.05166(14) 0.0888(5) Uani d . 1 . .
    H H17 0.5013 0.0785 0.0869 0.107 Uiso calc R 1 . .
    C C18 0.52309(15) 0.17902(7) 0.07175(11) 0.0699(4) Uani d . 1 . .
    H H18 0.4805 0.1920 0.1205 0.084 Uiso calc R 1 . .
    C C19 0.57439(13) 0.23028(7) 0.01893(10) 0.0575(3) Uani d . 1 . .
    C C20 0.63794(14) 0.20886(8) -0.05609(11) 0.0659(4) Uani d . 1 . .
    O O11 0.37735(11) 0.47277(5) 0.92527(7) 0.0719(3) Uani d . 1 . .
    H H11 0.4000 0.4423 0.9706 0.108 Uiso calc R 1 . .
    N N11 0.12406(11) 0.37129(6) 0.51921(8) 0.0625(3) Uani d . 1 . .
    N N12 0.08804(11) 0.30945(7) 0.51060(8) 0.0641(3) Uani d . 1 . .
    C C21 0.31596(13) 0.44433(7) 0.82836(10) 0.0568(3) Uani d . 1 . .
    C C22 0.29846(13) 0.37419(7) 0.81230(10) 0.0588(3) Uani d . 1 . .
    H H22 0.3302 0.3441 0.8698 0.071 Uiso calc R 1 . .
    C C23 0.23447(13) 0.34851(7) 0.71195(10) 0.0586(3) Uani d . 1 . .
    H H23 0.2220 0.3013 0.7018 0.070 Uiso calc R 1 . .
    C C24 0.18851(13) 0.39336(7) 0.62584(9) 0.0564(3) Uani d . 1 . .
    C C25 0.20741(15) 0.46323(8) 0.64187(10) 0.0712(4) Uani d . 1 . .
    H H25 0.1777 0.4933 0.5841 0.085 Uiso calc R 1 . .
    C C26 0.27000(16) 0.48893(7) 0.74295(10) 0.0730(4) Uani d . 1 . .
    H H26 0.2812 0.5362 0.7535 0.088 Uiso calc R 1 . .
    C C31 0.02504(13) 0.28701(8) 0.40362(10) 0.0657(4) Uani d . 1 . .
    C C32 -0.02955(14) 0.33091(10) 0.32012(11) 0.0815(5) Uani d . 1 . .
    H H32 -0.0284 0.3782 0.3320 0.098 Uiso calc R 1 . .
    C C33 -0.08743(17) 0.30435(13) 0.21628(13) 0.1033(7) Uani d . 1 . .
    H H33 -0.1228 0.3343 0.1592 0.124 Uiso calc R 1 . .
    C C34 -0.09212(17) 0.23539(13) 0.19873(14) 0.1049(7) Uani d . 1 . .
    H H34 -0.1303 0.2189 0.1294 0.126 Uiso calc R 1 . .
    C C35 -0.04644(18) 0.11655(13) 0.26655(17) 0.1062(7) Uani d . 1 . .
    H H35 -0.0853 0.0992 0.1978 0.127 Uiso calc R 1 . .
    C C36 0.0031(2) 0.07283(12) 0.3486(2) 0.1144(7) Uani d . 1 . .
    H H36 -0.0012 0.0256 0.3360 0.137 Uiso calc R 1 . .
    C C37 0.06123(18) 0.09785(10) 0.45268(17) 0.1014(6) Uani d . 1 . .
    H H37 0.0944 0.0671 0.5090 0.122 Uiso calc R 1 . .
    C C38 0.06965(15) 0.16661(9) 0.47226(14) 0.0815(5) Uani d . 1 . .
    H H38 0.1094 0.1824 0.5418 0.098 Uiso calc R 1 . .
    C C39 0.01899(13) 0.21457(9) 0.38867(11) 0.0700(4) Uani d . 1 . .
    C C40 -0.04044(15) 0.18807(11) 0.28312(13) 0.0851(5) Uani d . 1 . .
loop_
    _atom_site_aniso_label
    _atom_site_aniso_U_11
    _atom_site_aniso_U_22
    _atom_site_aniso_U_33
    _atom_site_aniso_U_12
    _atom_site_aniso_U_13
    _atom_site_aniso_U_23
    O1 0.0950(8) 0.0714(7) 0.0727(6) 0.0091(6) 0.0481(6) 0.0031(5)
    N1 0.0556(6) 0.0481(6) 0.0588(6) -0.0007(5) 0.0187(5) -0.0034(5)
    N2 0.0634(7) 0.0510(7) 0.0607(6) 0.0037(5) 0.0213(5) -0.0004(5)
    C1 0.0590(8) 0.0618(9) 0.0520(6) 0.0035(7) 0.0207(6) 0.0006(6)
    C2 0.0631(8) 0.0568(8) 0.0641(7) -0.0053(7) 0.0253(6) 0.0061(6)
    C3 0.0623(8) 0.0456(8) 0.0680(7) -0.0022(6) 0.0220(7) -0.0019(6)
    C4 0.0548(7) 0.0496(8) 0.0504(6) -0.0002(6) 0.0175(5) -0.0014(5)
    C5 0.0708(9) 0.0509(8) 0.0601(7) 0.0007(7) 0.0277(6) 0.0049(6)
    C6 0.0735(9) 0.0498(8) 0.0629(7) 0.0062(7) 0.0271(7) 0.0024(6)
    C11 0.0540(8) 0.0527(8) 0.0553(6) 0.0048(6) 0.0152(6) -0.0004(6)
    C12 0.0628(9) 0.0582(9) 0.0753(8) 0.0044(7) 0.0271(7) 0.0032(7)
    C13 0.0730(10) 0.0827(12) 0.0831(9) 0.0056(9) 0.0393(8) 0.0097(8)
    C14 0.0645(10) 0.0946(13) 0.0763(9) 0.0135(9) 0.0294(8) -0.0080(9)
    C15 0.0751(11) 0.0751(12) 0.1001(12) 0.0149(9) 0.0180(9) -0.0255(10)
    C16 0.0918(14) 0.0594(12) 0.1306(16) 0.0150(10) 0.0123(12) -0.0217(11)
    C17 0.0942(13) 0.0550(10) 0.1092(13) 0.0036(9) 0.0192(10) 0.0030(9)
    C18 0.0743(10) 0.0532(9) 0.0796(9) 0.0048(7) 0.0198(8) 0.0023(7)
    C19 0.0518(8) 0.0539(8) 0.0613(7) 0.0067(6) 0.0095(6) -0.0031(6)
    C20 0.0551(8) 0.0685(10) 0.0689(8) 0.0096(7) 0.0115(6) -0.0128(7)
    O11 0.0950(8) 0.0586(6) 0.0556(5) -0.0139(6) 0.0134(5) -0.0038(4)
    N11 0.0614(7) 0.0716(8) 0.0549(6) -0.0077(6) 0.0186(5) -0.0020(6)
    N12 0.0598(7) 0.0743(8) 0.0563(6) -0.0110(6) 0.0149(5) -0.0050(6)
    C21 0.0629(8) 0.0538(8) 0.0543(7) -0.0084(6) 0.0191(6) -0.0030(6)
    C22 0.0616(8) 0.0542(8) 0.0567(7) 0.0013(7) 0.0125(6) 0.0035(6)
    C23 0.0585(8) 0.0505(8) 0.0638(7) 0.0006(6) 0.0146(6) -0.0032(6)
    C24 0.0583(8) 0.0609(9) 0.0516(6) -0.0058(7) 0.0190(6) -0.0007(6)
    C25 0.0958(12) 0.0601(9) 0.0555(7) -0.0102(8) 0.0199(7) 0.0108(7)
    C26 0.1015(12) 0.0518(9) 0.0632(8) -0.0140(8) 0.0215(8) 0.0039(7)
    C31 0.0500(8) 0.0912(12) 0.0538(7) -0.0130(7) 0.0127(6) -0.0054(7)
    C32 0.0581(9) 0.1153(14) 0.0648(8) -0.0132(9) 0.0095(7) 0.0071(9)
    C33 0.0673(11) 0.171(2) 0.0614(9) -0.0193(13) 0.0040(8) 0.0106(12)
    C34 0.0623(10) 0.187(2) 0.0624(10) -0.0302(13) 0.0142(8) -0.0293(13)
    C35 0.0665(12) 0.144(2) 0.1131(15) -0.0354(13) 0.0348(11) -0.0668(14)
    C36 0.0790(14) 0.1076(18) 0.160(2) -0.0263(12) 0.0424(14) -0.0554(16)
    C37 0.0806(13) 0.0863(14) 0.1322(16) -0.0141(10) 0.0253(11) -0.0219(12)
    C38 0.0669(10) 0.0848(12) 0.0875(10) -0.0135(9) 0.0158(8) -0.0152(9)
    C39 0.0472(8) 0.0973(12) 0.0653(8) -0.0144(8) 0.0172(6) -0.0201(8)
    C40 0.0526(9) 0.1284(16) 0.0755(10) -0.0249(10) 0.0214(7) -0.0365(11)
_geom_special_details
;
All e.s.d.'s (except the e.s.d. in the dihedral angle between two l.s. planes)
are estimated using the full covariance matrix. The cell e.s.d.'s are taken
into account individually in the estimation of e.s.d.'s in distances, angles
and torsion angles; correlations between e.s.d.'s in cell parameters are only
used when they are defined by crystal symmetry. An approximate (isotropic)
treatment of cell e.s.d.'s is used for estimating e.s.d.'s involving l.s.
planes.
;
loop_
    _geom_bond_atom_site_label_1
    _geom_bond_atom_site_label_2
    _geom_bond_site_symmetry_2
    _geom_bond_distance
    _geom_bond_publ_flag
    O1 C1 . 1.3564(14) ?
    O1 H1 . 0.8200 ?
    N1 N2 . 1.2573(13) ?
    N1 C4 . 1.4204(15) ?
    N2 C11 . 1.4286(15) ?
    C1 C6 . 1.3811(17) ?
    C1 C2 . 1.3840(18) ?
    C2 C3 . 1.3776(17) ?
    C2 H2 . 0.9300 ?
    C3 C4 . 1.3872(16) ?
    C3 H3 . 0.9300 ?
    C4 C5 . 1.3746(17) ?
    C5 C6 . 1.3747(17) ?
    C5 H5 . 0.9300 ?
    C6 H6 . 0.9300 ?
    C11 C12 . 1.3670(17) ?
    C11 C19 . 1.4091(17) ?
    C12 C13 . 1.3995(18) ?
    C12 H12 . 0.9300 ?
    C13 C14 . 1.364(2) ?
    C13 H13 . 0.9300 ?
    C14 C20 . 1.405(2) ?
    C14 H14 . 0.9300 ?
    C15 C16 . 1.347(2) ?
    C15 C20 . 1.407(2) ?
    C15 H15 . 0.9300 ?
    C16 C17 . 1.397(2) ?
    C16 H16 . 0.9300 ?
    C17 C18 . 1.351(2) ?
    C17 H17 . 0.9300 ?
    C18 C19 . 1.4189(18) ?
    C18 H18 . 0.9300 ?
    C19 C20 . 1.4239(18) ?
    O11 C21 . 1.3539(14) ?
    O11 H11 . 0.8200 ?
    N11 N12 . 1.2566(15) ?
    N11 C24 . 1.4192(15) ?
    N12 C31 . 1.4223(16) ?
    C21 C26 . 1.3785(18) ?
    C21 C22 . 1.3811(17) ?
    C22 C23 . 1.3746(17) ?
    C22 H22 . 0.9300 ?
    C23 C24 . 1.3879(17) ?
    C23 H23 . 0.9300 ?
    C24 C25 . 1.3774(18) ?
    C25 C26 . 1.3793(19) ?
    C25 H25 . 0.9300 ?
    C26 H26 . 0.9300 ?
    C31 C32 . 1.367(2) ?
    C31 C39 . 1.418(2) ?
    C32 C33 . 1.406(2) ?
    C32 H32 . 0.9300 ?
    C33 C34 . 1.356(3) ?
    C33 H33 . 0.9300 ?
    C34 C40 . 1.412(3) ?
    C34 H34 . 0.9300 ?
    C35 C36 . 1.343(3) ?
    C35 C40 . 1.403(3) ?
    C35 H35 . 0.9300 ?
    C36 C37 . 1.399(3) ?
    C36 H36 . 0.9300 ?
    C37 C38 . 1.356(2) ?
    C37 H37 . 0.9300 ?
    C38 C39 . 1.411(2) ?
    C38 H38 . 0.9300 ?
    C39 C40 . 1.4265(19) ?
loop_
    _geom_angle_atom_site_label_1
    _geom_angle_atom_site_label_2
    _geom_angle_atom_site_label_3
    _geom_angle_site_symmetry_1
    _geom_angle_site_symmetry_3
    _geom_angle
    _geom_angle_publ_flag
    C1 O1 H1 . . 109.5 ?
    N2 N1 C4 . . 114.33(10) ?
    N1 N2 C11 . . 114.41(10) ?
    O1 C1 C6 . . 116.94(12) ?
    O1 C1 C2 . . 123.18(12) ?
    C6 C1 C2 . . 119.89(12) ?
    C3 C2 C1 . . 119.97(12) ?
    C3 C2 H2 . . 120.0 ?
    C1 C2 H2 . . 120.0 ?
    C2 C3 C4 . . 119.92(12) ?
    C2 C3 H3 . . 120.0 ?
    C4 C3 H3 . . 120.0 ?
    C5 C4 C3 . . 119.79(12) ?
    C5 C4 N1 . . 116.26(11) ?
    C3 C4 N1 . . 123.89(12) ?
    C4 C5 C6 . . 120.45(12) ?
    C4 C5 H5 . . 119.8 ?
    C6 C5 H5 . . 119.8 ?
    C5 C6 C1 . . 119.95(13) ?
    C5 C6 H6 . . 120.0 ?
    C1 C6 H6 . . 120.0 ?
    C12 C11 C19 . . 121.41(12) ?
    C12 C11 N2 . . 123.22(12) ?
    C19 C11 N2 . . 115.28(11) ?
    C11 C12 C13 . . 120.13(14) ?
    C11 C12 H12 . . 119.9 ?
    C13 C12 H12 . . 119.9 ?
    C14 C13 C12 . . 120.03(14) ?
    C14 C13 H13 . . 120.0 ?
    C12 C13 H13 . . 120.0 ?
    C13 C14 C20 . . 121.25(14) ?
    C13 C14 H14 . . 119.4 ?
    C20 C14 H14 . . 119.4 ?
    C16 C15 C20 . . 121.95(17) ?
    C16 C15 H15 . . 119.0 ?
    C20 C15 H15 . . 119.0 ?
    C15 C16 C17 . . 119.73(16) ?
    C15 C16 H16 . . 120.1 ?
    C17 C16 H16 . . 120.1 ?
    C18 C17 C16 . . 121.21(17) ?
    C18 C17 H17 . . 119.4 ?
    C16 C17 H17 . . 119.4 ?
    C17 C18 C19 . . 120.45(15) ?
    C17 C18 H18 . . 119.8 ?
    C19 C18 H18 . . 119.8 ?
    C11 C19 C18 . . 123.48(12) ?
    C11 C19 C20 . . 118.05(13) ?
    C18 C19 C20 . . 118.48(13) ?
    C14 C20 C15 . . 122.78(15) ?
    C14 C20 C19 . . 119.03(13) ?
    C15 C20 C19 . . 118.17(15) ?
    C21 O11 H11 . . 109.5 ?
    N12 N11 C24 . . 114.97(11) ?
    N11 N12 C31 . . 115.02(12) ?
    O11 C21 C26 . . 116.91(12) ?
    O11 C21 C22 . . 123.29(12) ?
    C26 C21 C22 . . 119.80(12) ?
    C23 C22 C21 . . 120.51(12) ?
    C23 C22 H22 . . 119.7 ?
    C21 C22 H22 . . 119.7 ?
    C22 C23 C24 . . 119.74(13) ?
    C22 C23 H23 . . 120.1 ?
    C24 C23 H23 . . 120.1 ?
    C25 C24 C23 . . 119.61(12) ?
    C25 C24 N11 . . 116.85(12) ?
    C23 C24 N11 . . 123.53(12) ?
    C24 C25 C26 . . 120.53(13) ?
    C24 C25 H25 . . 119.7 ?
    C26 C25 H25 . . 119.7 ?
    C21 C26 C25 . . 119.81(14) ?
    C21 C26 H26 . . 120.1 ?
    C25 C26 H26 . . 120.1 ?
    C32 C31 C39 . . 121.16(14) ?
    C32 C31 N12 . . 123.57(15) ?
    C39 C31 N12 . . 115.26(13) ?
    C31 C32 C33 . . 119.80(18) ?
    C31 C32 H32 . . 120.1 ?
    C33 C32 H32 . . 120.1 ?
    C34 C33 C32 . . 120.48(19) ?
    C34 C33 H33 . . 119.8 ?
    C32 C33 H33 . . 119.8 ?
    C33 C34 C40 . . 121.64(17) ?
    C33 C34 H34 . . 119.2 ?
    C40 C34 H34 . . 119.2 ?
    C36 C35 C40 . . 120.91(19) ?
    C36 C35 H35 . . 119.5 ?
    C40 C35 H35 . . 119.5 ?
    C35 C36 C37 . . 120.5(2) ?
    C35 C36 H36 . . 119.8 ?
    C37 C36 H36 . . 119.8 ?
    C38 C37 C36 . . 120.6(2) ?
    C38 C37 H37 . . 119.7 ?
    C36 C37 H37 . . 119.7 ?
    C37 C38 C39 . . 121.00(17) ?
    C37 C38 H38 . . 119.5 ?
    C39 C38 H38 . . 119.5 ?
    C38 C39 C31 . . 123.82(13) ?
    C38 C39 C40 . . 117.58(16) ?
    C31 C39 C40 . . 118.59(16) ?
    C35 C40 C34 . . 122.30(18) ?
    C35 C40 C39 . . 119.44(19) ?
    C34 C40 C39 . . 118.26(18) ?
loop_
    _geom_torsion_atom_site_label_1
    _geom_torsion_atom_site_label_2
    _geom_torsion_atom_site_label_3
    _geom_torsion_atom_site_label_4
    _geom_torsion_site_symmetry_1
    _geom_torsion_site_symmetry_2
    _geom_torsion_site_symmetry_3
    _geom_torsion_site_symmetry_4
    _geom_torsion
    _geom_torsion_publ_flag
    C4 N1 N2 C11 . . . . 180.00(10) ?
    O1 C1 C2 C3 . . . . 179.58(13) ?
    C6 C1 C2 C3 . . . . -0.7(2) ?
    C1 C2 C3 C4 . . . . -0.4(2) ?
    C2 C3 C4 C5 . . . . 0.21(19) ?
    C2 C3 C4 N1 . . . . -176.74(12) ?
    N2 N1 C4 C5 . . . . 166.80(11) ?
    N2 N1 C4 C3 . . . . -16.15(17) ?
    C3 C4 C5 C6 . . . . 1.1(2) ?
    N1 C4 C5 C6 . . . . 178.26(12) ?
    C4 C5 C6 C1 . . . . -2.2(2) ?
    O1 C1 C6 C5 . . . . -178.27(12) ?
    C2 C1 C6 C5 . . . . 2.0(2) ?
    N1 N2 C11 C12 . . . . 26.47(17) ?
    N1 N2 C11 C19 . . . . -156.77(11) ?
    C19 C11 C12 C13 . . . . 3.6(2) ?
    N2 C11 C12 C13 . . . . -179.85(12) ?
    C11 C12 C13 C14 . . . . -1.2(2) ?
    C12 C13 C14 C20 . . . . -1.6(2) ?
    C20 C15 C16 C17 . . . . -0.3(3) ?
    C15 C16 C17 C18 . . . . -0.3(3) ?
    C16 C17 C18 C19 . . . . 0.1(2) ?
    C12 C11 C19 C18 . . . . 176.81(13) ?
    N2 C11 C19 C18 . . . . -0.01(18) ?
    C12 C11 C19 C20 . . . . -3.18(19) ?
    N2 C11 C19 C20 . . . . 180.00(11) ?
    C17 C18 C19 C11 . . . . -179.40(14) ?
    C17 C18 C19 C20 . . . . 0.6(2) ?
    C13 C14 C20 C15 . . . . -176.48(15) ?
    C13 C14 C20 C19 . . . . 1.9(2) ?
    C16 C15 C20 C14 . . . . 179.36(16) ?
    C16 C15 C20 C19 . . . . 1.0(2) ?
    C11 C19 C20 C14 . . . . 0.44(19) ?
    C18 C19 C20 C14 . . . . -179.55(13) ?
    C11 C19 C20 C15 . . . . 178.90(13) ?
    C18 C19 C20 C15 . . . . -1.09(19) ?
    C24 N11 N12 C31 . . . . -179.16(11) ?
    O11 C21 C22 C23 . . . . 179.57(12) ?
    C26 C21 C22 C23 . . . . -0.6(2) ?
    C21 C22 C23 C24 . . . . 0.8(2) ?
    C22 C23 C24 C25 . . . . -0.1(2) ?
    C22 C23 C24 N11 . . . . 178.54(12) ?
    N12 N11 C24 C25 . . . . -167.83(13) ?
    N12 N11 C24 C23 . . . . 13.54(19) ?
    C23 C24 C25 C26 . . . . -0.9(2) ?
    N11 C24 C25 C26 . . . . -179.57(13) ?
    O11 C21 C26 C25 . . . . 179.50(13) ?
    C22 C21 C26 C25 . . . . -0.3(2) ?
    C24 C25 C26 C21 . . . . 1.1(2) ?
    N11 N12 C31 C32 . . . . -19.79(19) ?
    N11 N12 C31 C39 . . . . 161.81(12) ?
    C39 C31 C32 C33 . . . . -3.1(2) ?
    N12 C31 C32 C33 . . . . 178.58(13) ?
    C31 C32 C33 C34 . . . . 1.5(3) ?
    C32 C33 C34 C40 . . . . 0.4(3) ?
    C40 C35 C36 C37 . . . . 0.4(3) ?
    C35 C36 C37 C38 . . . . -0.7(3) ?
    C36 C37 C38 C39 . . . . 0.7(3) ?
    C37 C38 C39 C31 . . . . -179.74(15) ?
    C37 C38 C39 C40 . . . . -0.4(2) ?
    C32 C31 C39 C38 . . . . -177.83(14) ?
    N12 C31 C39 C38 . . . . 0.6(2) ?
    C32 C31 C39 C40 . . . . 2.8(2) ?
    N12 C31 C39 C40 . . . . -178.75(12) ?
    C36 C35 C40 C34 . . . . -179.71(18) ?
    C36 C35 C40 C39 . . . . -0.1(3) ?
    C33 C34 C40 C35 . . . . 178.93(17) ?
    C33 C34 C40 C39 . . . . -0.7(3) ?
    C38 C39 C40 C35 . . . . 0.1(2) ?
    C31 C39 C40 C35 . . . . 179.49(14) ?
    C38 C39 C40 C34 . . . . 179.71(14) ?
    C31 C39 C40 C34 . . . . -0.9(2) ?
loop_
    _geom_hbond_atom_site_label_D
    _geom_hbond_atom_site_label_H
    _geom_hbond_atom_site_label_A
    _geom_hbond_site_symmetry_A
    _geom_hbond_distance_DH
    _geom_hbond_distance_HA
    _geom_hbond_distance_DA
    _geom_hbond_angle_DHA
    _geom_hbond_publ_flag
    O1 H1 N11 . 0.82 2.03 2.8380(15) 166.5 yes
    O11 H11 N1 1_556 0.82 2.04 2.8485(15) 170.0 yes
