# Supplementary material for: 4-[(E)-1-Naphthyl­diazen­yl]phenol
Source: Acta Crystallogr Sect E Struct Rep Online. 2009 Mar 25;65(Pt 4):o820. doi: 10.1107/S1600536809009866 (PMC2968944; doi:10.1107/S1600536809009866)
Supplement: Supplementary file 2 [file e-65-0o820-Isup2.hkl]

# 
# h,k,l, Fc-squared, Fo-squared, sigma(Fo-squared) and status flag 
# 
data_I
_shelx_title '  naphthyl ' 
_shelx_refln_list_code          4 
_shelx_F_calc_maximum      245.34 
_exptl_crystal_F_000      1040.00 
_reflns_d_resolution_high  0.8316 
 
loop_ 
 _symmetry_equiv_pos_as_xyz 
 'x, y, z' 
 '-x, y+1/2, -z+1/2' 
 '-x, -y, -z' 
 'x, -y-1/2, z-1/2' 
 
_cell_length_a    10.8770 
_cell_length_b    19.4020 
_cell_length_c    13.0620 
_cell_angle_alpha  90.000 
_cell_angle_beta  107.910 
_cell_angle_gamma  90.000 
 
_shelx_F_squared_multiplier     1.000 
 
loop_ 
 _refln_index_h 
 _refln_index_k 
 _refln_index_l 
 _refln_F_squared_calc 
 _refln_F_squared_meas 
 _refln_F_squared_sigma 
 _refln_observed_status 
   1   0   0     1238.80     1192.36     36.84 o 
   2   0   0     3140.35     3056.19     33.37 o 
   3   0   0    19349.94    18825.75    126.00 o 
   4   0   0       30.04       33.53      1.40 o 
   5   0   0       94.27       92.55      6.88 o 
   6   0   0        6.52        5.39      1.08 o 
   7   0   0      292.46      256.87     25.87 o 
   8   0   0        9.04        7.50      3.03 o 
   9   0   0       17.74       19.65      3.58 o 
  10   0   0       32.37       33.78      3.19 o 
  11   0   0       26.86       26.92      2.51 o 
  12   0   0       18.42       20.62      2.13 o 
   1   1   0      443.24      449.36      3.53 o 
   2   1   0     7571.17     7532.04    108.82 o 
   3   1   0     5094.30     4880.02     84.72 o 
   4   1   0        0.14       24.98      6.51 o 
   5   1   0        3.79        4.47      0.95 o 
   6   1   0       19.56       27.09      4.13 o 
   7   1   0       66.48       56.26      5.31 o 
   8   1   0        2.41        3.12      1.52 o 
   9   1   0       11.90       12.43      2.06 o 
  10   1   0        4.06        5.64      2.48 o 
  11   1   0       15.73       15.93      2.16 o 
  12   1   0        0.17        0.65      1.31 o 
   0   2   0     3120.65     3241.79     47.99 o 
   1   2   0     2598.15     2624.35     34.02 o 
   2   2   0    24812.26    24791.45    309.31 o 
   3   2   0      105.70      122.83      8.16 o 
   4   2   0        5.24        4.32      3.17 o 
   5   2   0     1608.75     1571.31     12.19 o 
   6   2   0       53.46       52.82      3.76 o 
   7   2   0       27.12       28.17      5.27 o 
   8   2   0       22.27       19.38      2.35 o 
   9   2   0      117.38      116.86      5.88 o 
  10   2   0        1.12        1.44      1.94 o 
  11   2   0        5.60        3.73      2.13 o 
  12   2   0       13.58       12.85      1.66 o 
   1   3   0    38203.09    38731.54    170.44 o 
   2   3   0      642.26      682.18      4.57 o 
   3   3   0        7.60       28.22     12.80 o 
   4   3   0        6.18        5.97      0.99 o 
   5   3   0       17.83       20.41      1.73 o 
   6   3   0      325.98      337.66      5.78 o 
   7   3   0        1.33        1.71      1.61 o 
   8   3   0       50.94       45.71      3.10 o 
   9   3   0      204.92      218.39      8.78 o 
  10   3   0       21.94       22.28      2.63 o 
  11   3   0        5.37        4.60      1.99 o 
  12   3   0        0.03       -0.74      2.22 o 
   0   4   0     7049.93     7114.68     88.10 o 
   1   4   0      456.63      446.09      3.45 o 
   2   4   0     2108.20     1957.22     34.38 o 
   3   4   0      131.42      119.95      2.48 o 
   4   4   0        0.21        2.27      0.98 o 
   5   4   0      232.09      245.07     17.46 o 
   6   4   0        1.11       10.85      6.91 o 
   7   4   0       69.46       79.01      4.70 o 
   8   4   0       11.58       17.42      4.14 o 
   9   4   0       26.29       31.46      3.77 o 
  10   4   0       44.99       53.98      6.24 o 
  11   4   0        3.00        3.85      1.83 o 
  12   4   0       34.26       32.84      3.17 o 
   1   5   0      795.68      755.94      8.77 o 
   2   5   0      753.05      697.04      5.20 o 
   3   5   0       37.44       39.07      1.82 o 
   4   5   0        6.39        4.10      1.24 o 
   5   5   0      146.29      153.15      4.14 o 
   6   5   0     1671.49     1670.33     14.51 o 
   7   5   0      293.04      318.00     12.54 o 
   8   5   0       67.85       74.61      9.02 o 
   9   5   0      176.60      204.47      8.57 o 
  10   5   0        2.71        3.28      2.20 o 
  11   5   0       40.59       41.04      3.38 o 
  12   5   0        2.41        2.23      1.17 o 
   0   6   0     6500.27     6067.50    105.06 o 
   1   6   0      343.00      322.26      7.64 o 
   2   6   0      400.42      423.31     12.75 o 
   3   6   0       89.01      103.56      2.79 o 
   4   6   0       51.38       53.48      2.27 o 
   5   6   0      758.58      821.66     22.58 o 
   6   6   0      103.67      107.66      4.03 o 
   7   6   0      567.11      642.44     29.71 o 
   8   6   0       55.03       64.26      3.85 o 
   9   6   0       21.32       27.22      3.27 o 
  10   6   0       17.81       15.37      2.62 o 
  11   6   0        0.23        0.31      1.61 o 
  12   6   0        5.26        4.70      1.21 o 
   1   7   0     3449.47     3294.74     23.03 o 
   2   7   0       97.10      100.24      3.80 o 
   3   7   0       51.12       70.87      2.65 o 
   4   7   0       44.98       54.62      2.77 o 
   5   7   0      116.08      127.16      3.96 o 
   6   7   0      347.34      391.09     22.46 o 
   7   7   0      132.59      149.95      5.47 o 
   8   7   0       74.57       86.69      6.39 o 
   9   7   0       25.48       26.21      3.98 o 
  10   7   0        1.36        4.21      1.77 o 
  11   7   0       26.74       28.23      4.06 o 
   0   8   0       64.06       61.69      2.70 o 
   1   8   0     1053.63     1018.86      7.29 o 
   2   8   0     3426.88     3420.98     64.97 o 
   3   8   0      104.96      102.05      5.31 o 
   4   8   0      414.18      445.88     14.84 o 
   5   8   0       46.50       47.97      2.75 o 
   6   8   0       22.95       22.41      2.70 o 
   7   8   0      255.42      313.90     21.18 o 
   8   8   0       34.92       38.83      3.55 o 
   9   8   0        0.95        0.23      2.79 o 
  10   8   0        0.55        1.19      3.38 o 
  11   8   0        6.28        8.64      1.68 o 
   1   9   0     3810.29     3696.82     22.60 o 
   2   9   0      887.84      916.95      7.90 o 
   3   9   0       50.62       67.33      2.65 o 
   4   9   0      468.41      467.09      6.77 o 
   5   9   0        1.37        0.77      1.52 o 
   6   9   0       16.42       20.79      2.34 o 
   7   9   0       12.16       14.59      3.12 o 
   8   9   0        0.03        1.07      2.01 o 
   9   9   0       17.76       16.27      2.53 o 
  10   9   0        0.58        1.69      1.61 o 
  11   9   0        5.58        7.17      1.58 o 
   0  10   0      196.83      223.16      5.82 o 
   1  10   0       46.98       55.80      2.35 o 
   2  10   0     4124.12     4293.69     66.97 o 
   3  10   0      214.04      218.85      7.17 o 
   4  10   0       64.45       65.78      3.08 o 
   5  10   0       15.62       16.53      2.46 o 
   6  10   0       68.88       83.88      4.04 o 
   7  10   0       23.24       23.90      2.98 o 
   8  10   0       24.10       30.99      3.10 o 
   9  10   0       48.02       52.73      3.91 o 
  10  10   0        7.31       11.76      2.02 o 
  11  10   0        7.76        6.44      1.65 o 
   1  11   0     1385.94     1370.11     18.81 o 
   2  11   0       60.42       54.17      4.12 o 
   3  11   0       12.83        9.51      1.63 o 
   4  11   0        2.89        2.46      1.47 o 
   5  11   0      101.15      112.41      4.42 o 
   6  11   0        0.18        0.70      2.04 o 
   7  11   0       22.72       24.25      3.12 o 
   8  11   0       95.23      112.52      5.08 o 
   9  11   0       20.61       29.27      4.19 o 
  10  11   0        2.24        1.17      2.08 o 
   0  12   0     1229.50     1258.39     16.39 o 
   1  12   0        5.84        4.75      1.62 o 
   2  12   0       55.67       69.95      3.03 o 
   3  12   0       18.98       15.34      1.84 o 
   4  12   0       61.82       62.84      3.34 o 
   5  12   0       71.90       85.31      4.78 o 
   6  12   0        3.94        5.71      2.27 o 
   7  12   0       13.90       16.26      2.94 o 
   8  12   0        6.68       10.87      4.06 o 
   9  12   0       14.44       18.23      2.51 o 
  10  12   0       15.80       18.50      2.32 o 
   1  13   0        2.29        5.75      1.84 o 
   2  13   0       14.82       12.60      1.99 o 
   3  13   0      120.81      125.51      7.31 o 
   4  13   0       58.83       61.80      6.66 o 
   5  13   0      131.21      145.91      8.07 o 
   6  13   0      381.62      424.87     31.92 o 
   7  13   0       90.48      109.73      5.32 o 
   8  13   0       35.66       40.78      3.35 o 
   9  13   0       31.78       37.91      3.01 o 
  10  13   0      122.71      126.94      3.68 o 
   0  14   0      644.50      663.72     13.16 o 
   1  14   0      152.96      162.65      4.90 o 
   2  14   0      236.33      238.74      5.95 o 
   3  14   0      655.89      659.18     14.68 o 
   4  14   0        0.28        1.61      2.20 o 
   5  14   0        0.02       -2.12      2.53 o 
   6  14   0       11.35       16.59      3.34 o 
   7  14   0      104.53      124.87      5.40 o 
   8  14   0       50.45       54.84      3.72 o 
   9  14   0       56.72       60.38      3.29 o 
   1  15   0        2.34        4.27      1.73 o 
   2  15   0        0.92        2.54      2.13 o 
   3  15   0       38.67       47.60      3.62 o 
   4  15   0       61.26       65.49      6.92 o 
   5  15   0       26.54       32.07      8.11 o 
   6  15   0        5.24        5.83      2.93 o 
   7  15   0       28.05       35.00      3.64 o 
   8  15   0        0.18       -1.66      2.01 o 
   9  15   0       31.87       34.16      2.27 o 
   0  16   0        1.12        1.94      2.62 o 
   1  16   0        4.75        1.36      2.01 o 
   2  16   0       12.26       19.23      3.14 o 
   3  16   0       85.58       98.71      7.67 o 
   4  16   0      313.81      339.07     10.85 o 
   5  16   0      920.12     1013.20     16.62 o 
   6  16   0        0.16        4.03      2.53 o 
   7  16   0      126.00      152.46      5.27 o 
   8  16   0       19.90       22.71      8.70 o 
   9  16   0        3.16        2.13      1.31 o 
   1  17   0        2.82        7.96      2.32 o 
   2  17   0       12.16       15.53      2.34 o 
   3  17   0       23.04       19.40      3.52 o 
   4  17   0       60.39       69.48      4.23 o 
   5  17   0        2.24        6.23      2.75 o 
   6  17   0      236.59      250.02      6.95 o 
   7  17   0        6.47        5.40      2.37 o 
   8  17   0        3.43        3.10      1.54 o 
   0  18   0        0.50        8.42      3.50 o 
   1  18   0        2.21        4.28      3.99 o 
   2  18   0       11.95       13.68      2.98 o 
   3  18   0        3.10        4.89      2.15 o 
   4  18   0      167.83      182.41      8.87 o 
   5  18   0       15.40       20.44      2.75 o 
   6  18   0        1.27       -1.63      2.16 o 
   7  18   0       12.20       15.86      2.01 o 
   1  19   0       12.83       13.95      3.83 o 
   2  19   0       44.59       43.53      3.48 o 
   3  19   0        1.85       -1.64      2.32 o 
   4  19   0       25.41       20.14      2.91 o 
   5  19   0       14.31       14.63      5.72 o 
   6  19   0       44.03       39.78      3.17 o 
   7  19   0        0.15        0.23      1.33 o 
   0  20   0        2.97        2.35      2.98 o 
   1  20   0        2.06        5.11      3.05 o 
   2  20   0       50.76       49.33      7.53 o 
   3  20   0       19.99       27.08      2.72 o 
   4  20   0       42.28       32.40      2.84 o 
   5  20   0       41.17       36.42      2.67 o 
   6  20   0       14.40       15.40      1.82 o 
   1  21   0       15.21       15.83      2.32 o 
   2  21   0        7.66        8.19      4.21 o 
   3  21   0       17.77       14.19      2.13 o 
   4  21   0        7.85        5.34      2.81 o 
   5  21   0        8.86        7.93      2.13 o 
   0  22   0        0.63       -0.64      1.89 o 
   1  22   0        0.23        2.53      3.05 o 
   2  22   0        2.37        0.00      1.61 o 
   3  22   0        5.67        5.23      1.49 o 
   4  22   0        1.54        1.91      1.36 o 
   1  23   0        0.55       -0.78      2.77 o 
   2  23   0        0.19       -1.02      1.25 o 
 -12   1   1        0.17        1.19      1.61 o 
 -11   1   1        2.15        0.76      2.35 o 
 -10   1   1       60.34       67.36      5.24 o 
  -9   1   1       11.35       10.13      2.79 o 
  -8   1   1       22.71       27.90      2.96 o 
  -7   1   1        0.41        2.15      1.57 o 
  -6   1   1       21.24       20.38      2.18 o 
  -5   1   1       10.43        6.79      1.46 o 
  -4   1   1      239.22      221.97      4.41 o 
  -3   1   1    12731.31    12569.81    149.28 o 
  -2   1   1      525.26      525.10      4.88 o 
  -1   1   1      303.27      320.64      3.15 o 
   0   1   1       18.92       20.39      0.99 o 
   1   1   1     1089.24     1126.34      6.50 o 
   2   1   1     7127.37     7172.70    106.05 o 
   3   1   1     3154.10     3108.44     15.99 o 
   4   1   1      155.50      139.56      4.16 o 
   5   1   1       84.14       95.55      4.08 o 
   6   1   1        0.51        2.29      2.79 o 
   7   1   1       11.09        9.19      2.58 o 
   8   1   1       18.38       19.90      3.58 o 
   9   1   1      110.17      122.03      7.03 o 
  10   1   1       20.02       26.51      3.86 o 
  11   1   1        0.57       -0.30      2.22 o 
  12   1   1        2.47        4.20      1.71 o 
 -12   2   1       17.92       15.53      2.63 o 
 -11   2   1      103.26      108.32      6.31 o 
 -10   2   1        5.75        5.76      3.00 o 
  -9   2   1      117.08      130.08      6.55 o 
  -8   2   1      443.62      455.64     11.03 o 
  -7   2   1      273.95      261.99      7.36 o 
  -6   2   1      125.00      133.87      4.87 o 
  -5   2   1      472.40      441.71      7.36 o 
  -4   2   1     2023.92     1983.37     13.56 o 
  -3   2   1     4568.65     4560.29     91.38 o 
  -2   2   1     7987.66     7749.02     99.85 o 
  -1   2   1     4394.36     4548.94     63.73 o 
   0   2   1       39.99       36.57      1.20 o 
   1   2   1     8334.85     8281.46     91.85 o 
   2   2   1     5594.07     5571.58     93.08 o 
   3   2   1     3615.25     3676.39     17.59 o 
   4   2   1      537.15      543.37      8.02 o 
   5   2   1      410.92      439.85      8.40 o 
   6   2   1        7.28        6.60      2.16 o 
   7   2   1      128.85      135.92      6.21 o 
   8   2   1       90.24      103.97      6.31 o 
   9   2   1       11.68       10.06      3.71 o 
  10   2   1       61.55       79.64      5.88 o 
  11   2   1       30.30       38.14      3.77 o 
  12   2   1        2.98        3.19      1.94 o 
 -12   3   1        0.40       -1.31      1.99 o 
 -11   3   1       10.24        5.29      3.17 o 
 -10   3   1        0.06        1.42      2.37 o 
  -9   3   1        1.99        5.33      2.70 o 
  -8   3   1      190.19      205.15      7.45 o 
  -7   3   1       97.30      101.80      5.01 o 
  -6   3   1       27.13       29.50      2.82 o 
  -5   3   1       70.63       75.20      3.46 o 
  -4   3   1     1599.64     1603.39     12.62 o 
  -3   3   1       17.49        9.26      1.44 o 
  -2   3   1     2529.46     2483.07     11.70 o 
  -1   3   1      155.48      155.02      2.62 o 
   0   3   1       67.74       71.69      1.75 o 
   1   3   1       41.47       42.18      1.63 o 
   2   3   1      614.13      633.51      6.40 o 
   3   3   1     1096.88     1085.75      9.81 o 
   4   3   1      484.56      486.79      7.78 o 
   5   3   1       14.65       16.19      2.34 o 
   6   3   1        7.41        7.09      2.34 o 
   7   3   1       14.04       17.23      3.71 o 
   8   3   1      313.99      358.73     11.08 o 
   9   3   1       62.83       66.83      6.21 o 
  10   3   1       11.12       13.12      3.59 o 
  11   3   1        9.85        6.39      2.63 o 
  12   3   1        2.93        1.93      1.75 o 
 -12   4   1        1.37        0.62      1.73 o 
 -11   4   1        7.43        7.75      3.03 o 
 -10   4   1       66.54       63.93      5.06 o 
  -9   4   1        3.24        7.03      2.51 o 
  -8   4   1       11.82       10.14      2.60 o 
  -7   4   1      179.40      191.61      6.82 o 
  -6   4   1      124.90      127.63      5.11 o 
  -5   4   1        7.53        8.66      2.08 o 
  -4   4   1      466.33      474.05      7.24 o 
  -3   4   1     4751.52     4594.90     19.47 o 
  -2   4   1       55.03       53.09      2.04 o 
  -1   4   1     1355.23     1289.60      7.71 o 
   0   4   1      337.14      337.90      3.97 o 
   1   4   1      189.02      184.11      3.28 o 
   2   4   1     7105.80     6776.43    112.37 o 
   3   4   1     1111.66     1056.90      9.95 o 
   4   4   1      546.45      567.60      8.61 o 
   5   4   1       37.67       43.89      3.26 o 
   6   4   1      574.58      620.84     11.85 o 
   7   4   1       76.54       81.06      5.47 o 
   8   4   1        6.85       13.42      3.62 o 
   9   4   1      111.54      122.94      7.38 o 
  10   4   1        4.61        1.23      2.98 o 
  11   4   1        0.21       -2.20      2.65 o 
 -12   5   1        1.52       -1.27      1.82 o 
 -11   5   1        9.55       12.40      2.75 o 
 -10   5   1       18.49       13.41      3.36 o 
  -9   5   1      102.92      101.65      6.65 o 
  -8   5   1       13.22       12.64      3.40 o 
  -7   5   1      549.44      565.85     12.47 o 
  -6   5   1       27.88       27.59      3.21 o 
  -5   5   1      639.37      648.93     10.10 o 
  -4   5   1       12.12       10.53      1.92 o 
  -3   5   1      746.93      720.47      8.19 o 
  -2   5   1       60.93       62.83      2.34 o 
  -1   5   1     1992.64     1853.58     10.39 o 
   0   5   1      179.68      160.48      3.07 o 
   1   5   1     1767.20     1625.94     10.11 o 
   2   5   1      221.36      206.36      4.07 o 
   3   5   1      150.70      147.51      3.99 o 
   4   5   1      383.90      377.68      7.27 o 
   5   5   1      359.17      376.06      8.52 o 
   6   5   1       70.02       79.54      4.89 o 
   7   5   1       70.97       87.33      5.71 o 
   8   5   1       12.03       15.63      3.79 o 
   9   5   1       33.88       42.00      4.99 o 
  10   5   1        0.05       -2.53      3.02 o 
  11   5   1       16.49       16.71      3.05 o 
 -12   6   1        0.66       -1.29      1.68 o 
 -11   6   1        8.92        8.33      2.67 o 
 -10   6   1        3.66        4.50      2.65 o 
  -9   6   1      126.92      136.53      7.27 o 
  -8   6   1       42.37       47.43      4.47 o 
  -7   6   1       97.87      106.82      5.77 o 
  -6   6   1      140.52      149.63      5.97 o 
  -5   6   1     1287.64     1297.13     15.11 o 
  -4   6   1       42.76       44.04      2.93 o 
  -3   6   1      979.19      996.50     10.20 o 
  -2   6   1       44.79       40.41      2.08 o 
  -1   6   1      713.44      686.41      6.62 o 
   0   6   1        3.06        4.51      1.03 o 
   1   6   1      405.41      378.30      5.31 o 
   2   6   1     1060.41      999.03      9.39 o 
   3   6   1      339.23      352.42      6.39 o 
   4   6   1      164.57      164.49      5.10 o 
   5   6   1     1049.90     1018.62     15.24 o 
   6   6   1       49.80       50.08      4.32 o 
   7   6   1      436.58      492.98     12.75 o 
   8   6   1       45.23       49.95      5.08 o 
   9   6   1       14.38       18.61      4.14 o 
  10   6   1        0.02        3.27      2.48 o 
  11   6   1        8.56        7.12      2.48 o 
 -12   7   1        1.94        2.66      1.49 o 
 -11   7   1       22.29       19.92      2.86 o 
 -10   7   1        5.23        5.72      2.72 o 
  -9   7   1      119.93      129.33      7.05 o 
  -8   7   1        7.77       12.06      2.96 o 
  -7   7   1        2.51        2.46      2.67 o 
  -6   7   1      355.95      354.96      9.37 o 
  -5   7   1       22.20       26.68      2.72 o 
  -4   7   1      139.19      148.42      4.97 o 
  -3   7   1      572.47      601.92      8.54 o 
  -2   7   1      355.47      354.30      5.85 o 
  -1   7   1     1741.44     1705.65     11.90 o 
   0   7   1      342.80      328.21      5.20 o 
   1   7   1      829.96      809.77      8.35 o 
   2   7   1      785.49      753.35      8.66 o 
   3   7   1       81.22       80.91      3.31 o 
   4   7   1      508.97      500.90      9.04 o 
   5   7   1      456.67      479.54     10.72 o 
   6   7   1       25.25       30.31      3.79 o 
   7   7   1      355.94      392.29     11.59 o 
   8   7   1       20.89       23.92      4.27 o 
   9   7   1        1.33        2.34      3.22 o 
  10   7   1        0.93        3.47      2.48 o 
  11   7   1        6.61        5.44      2.32 o 
 -11   8   1       26.63       28.96      3.50 o 
 -10   8   1        1.65        5.80      2.37 o 
  -9   8   1        1.77       -0.44      2.98 o 
  -8   8   1        6.96        6.63      3.14 o 
  -7   8   1       40.71       40.67      4.47 o 
  -6   8   1      486.55      507.24     11.32 o 
  -5   8   1        0.05       -1.05      2.13 o 
  -4   8   1      476.87      480.34      8.78 o 
  -3   8   1       73.18       85.98      3.71 o 
  -2   8   1       65.75       48.32      2.56 o 
  -1   8   1     2245.73     2150.44     14.53 o 
   0   8   1      451.39      427.28      6.46 o 
   1   8   1        0.25        1.10      1.24 o 
   2   8   1      314.91      346.68      6.40 o 
   3   8   1       13.41       16.73      1.96 o 
   4   8   1      433.48      428.92      8.80 o 
   5   8   1       51.14       51.59      4.16 o 
   6   8   1      238.42      261.60      8.82 o 
   7   8   1        9.21        4.78      3.43 o 
   8   8   1       30.26       31.65      4.44 o 
   9   8   1        0.37        4.21      3.08 o 
  10   8   1        1.44       -2.05      2.86 o 
  11   8   1        9.47       13.09      2.46 o 
 -11   9   1       20.07       16.42      2.77 o 
 -10   9   1        1.52        3.28      2.16 o 
  -9   9   1        8.27       12.69      3.28 o 
  -8   9   1        1.88        3.27      3.05 o 
  -7   9   1       49.46       48.82      4.63 o 
  -6   9   1       57.19       60.46      4.49 o 
  -5   9   1      323.43      350.16      8.78 o 
  -4   9   1      769.28      809.58     12.11 o 
  -3   9   1      185.62      193.76      5.56 o 
  -2   9   1       38.27       48.09      3.08 o 
  -1   9   1       70.49       69.78      3.21 o 
   0   9   1     1186.26     1196.51     11.69 o 
   1   9   1      114.22      118.00      3.97 o 
   2   9   1        3.67       -0.88      1.77 o 
   3   9   1      697.21      698.84     10.39 o 
   4   9   1      150.94      167.69      6.15 o 
   5   9   1      108.04      119.24      5.67 o 
   6   9   1        5.53        3.78      2.86 o 
   7   9   1        1.53        6.72      3.29 o 
   8   9   1        8.40        6.44      3.64 o 
   9   9   1       11.06       12.43      3.26 o 
  10   9   1       39.19       40.81      3.93 o 
  11   9   1        5.12        7.49      1.91 o 
 -11  10   1       39.25       38.00      3.17 o 
 -10  10   1        4.22        5.35      2.65 o 
  -9  10   1        0.55       -2.32      2.88 o 
  -8  10   1        5.02       10.78      3.15 o 
  -7  10   1       15.60       13.89      3.69 o 
  -6  10   1       77.32       88.62      5.53 o 
  -5  10   1       26.80       26.06      3.10 o 
  -4  10   1       24.07       30.08      3.21 o 
  -3  10   1       52.54       50.61      3.55 o 
  -2  10   1     2401.44     2474.23     19.22 o 
  -1  10   1      285.52      293.60      7.08 o 
   0  10   1        0.00       -0.85      1.68 o 
   1  10   1       23.90       32.28      2.77 o 
   2  10   1     2354.82     2275.25     18.26 o 
   3  10   1      660.55      642.22     10.51 o 
   4  10   1       15.20       17.81      2.58 o 
   5  10   1        6.08        5.64      2.22 o 
   6  10   1       46.55       55.77      4.35 o 
   7  10   1        0.00       -1.32      2.67 o 
   8  10   1       30.26       24.68      4.51 o 
   9  10   1       20.17       22.84      3.50 o 
  10  10   1       13.49       11.64      3.27 o 
 -11  11   1        0.09        2.22      1.77 o 
 -10  11   1        5.26        5.84      2.46 o 
  -9  11   1        0.28        1.38      2.35 o 
  -8  11   1        0.08       -1.48      2.91 o 
  -7  11   1        8.03        9.97      3.22 o 
  -6  11   1        0.07        0.01      2.37 o 
  -5  11   1       21.39       22.11      3.28 o 
  -4  11   1        7.10        4.28      2.48 o 
  -3  11   1       75.49       73.79      4.32 o 
  -2  11   1      280.90      269.00      7.12 o 
  -1  11   1       61.76       58.40      3.41 o 
   0  11   1      360.20      382.00      7.88 o 
   1  11   1      227.77      197.19      5.69 o 
   2  11   1       70.55       75.04      3.87 o 
   3  11   1       10.03        8.14      2.02 o 
   4  11   1       10.57       10.74      2.34 o 
   5  11   1       15.94       29.10      3.85 o 
   6  11   1        2.84        1.96      3.05 o 
   7  11   1       21.30       26.36      4.36 o 
   8  11   1        8.21        7.81      3.65 o 
   9  11   1        2.68        4.60      2.81 o 
  10  11   1       73.50       81.34      4.81 o 
 -10  12   1      206.58      208.67      6.88 o 
  -9  12   1       75.39       91.88      5.59 o 
  -8  12   1        0.68        3.31      2.68 o 
  -7  12   1       91.34      112.57      6.70 o 
  -6  12   1       20.88       24.64      3.40 o 
  -5  12   1        5.18        7.65      2.88 o 
  -4  12   1        6.10        6.32      2.74 o 
  -3  12   1       47.73       47.55      3.62 o 
  -2  12   1      482.17      484.23      9.97 o 
  -1  12   1       52.89       48.67      3.69 o 
   0  12   1       17.40       19.01      2.51 o 
   1  12   1       53.06       53.41      3.55 o 
   2  12   1      142.63      135.00      5.07 o 
   3  12   1        9.55       15.42      2.53 o 
   4  12   1        3.62        6.96      2.51 o 
   5  12   1        2.21        3.99      2.44 o 
   6  12   1        2.40        4.77      2.56 o 
   7  12   1        4.13        3.36      3.93 o 
   8  12   1       15.63       15.18      3.93 o 
   9  12   1      172.61      188.45      7.90 o 
  10  12   1        3.71        4.06      2.03 o 
 -10  13   1       35.06       37.87      3.14 o 
  -9  13   1       81.77       91.05      5.72 o 
  -8  13   1        3.08        2.63      3.05 o 
  -7  13   1       59.33       49.13      5.26 o 
  -6  13   1        7.77       10.67      3.22 o 
  -5  13   1      238.82      236.73      8.95 o 
  -4  13   1       46.87       48.18      4.73 o 
  -3  13   1       52.03       54.22      4.26 o 
  -2  13   1      182.82      177.43      6.84 o 
  -1  13   1      668.41      664.37     12.35 o 
   0  13   1       23.13       26.79      3.01 o 
   1  13   1      581.66      536.61     10.95 o 
   2  13   1       80.99       71.16      4.55 o 
   3  13   1       11.32       10.59      2.93 o 
   4  13   1       49.24       46.72      4.42 o 
   5  13   1       32.74       37.56      4.57 o 
   6  13   1      105.96      122.15      7.03 o 
   7  13   1       50.79       59.10      5.63 o 
   8  13   1       22.17       27.36      3.90 o 
   9  13   1       49.69       47.19      4.53 o 
  10  13   1       18.34       12.68      2.39 o 
 -10  14   1        0.56        0.65      1.70 o 
  -9  14   1        9.83        7.25      2.77 o 
  -8  14   1       66.97       69.89      5.29 o 
  -7  14   1       73.00       83.24      5.99 o 
  -6  14   1       54.34       58.83      5.46 o 
  -5  14   1       56.55       54.98      5.28 o 
  -4  14   1       38.85       40.86      4.17 o 
  -3  14   1      112.33      123.30      6.70 o 
  -2  14   1       66.93       66.24      4.98 o 
  -1  14   1       22.36       23.79      3.12 o 
   0  14   1       34.54       42.20      4.05 o 
   1  14   1       76.62       78.76      4.94 o 
   2  14   1      112.47      100.87      5.78 o 
   3  14   1      749.43      703.99     14.17 o 
   4  14   1       76.72       79.18      6.14 o 
   5  14   1       18.51       20.94      4.10 o 
   6  14   1       78.13       92.37      6.76 o 
   7  14   1      131.60      144.02      7.93 o 
   8  14   1        9.96       13.04      3.08 o 
   9  14   1       32.61       28.72      3.17 o 
  -9  15   1       15.46       14.72      2.56 o 
  -8  15   1       52.91       60.30      5.10 o 
  -7  15   1       64.29       57.92      5.41 o 
  -6  15   1        0.01       -1.31      3.27 o 
  -5  15   1      373.01      362.73     11.84 o 
  -4  15   1      121.46      135.80      7.43 o 
  -3  15   1      563.34      564.98     13.94 o 
  -2  15   1      163.93      165.98      7.65 o 
  -1  15   1      154.46      144.85      6.95 o 
   0  15   1       26.98       38.33      3.97 o 
   1  15   1        6.48        6.33      2.48 o 
   2  15   1       39.17       27.51      4.07 o 
   3  15   1      103.05      111.05      6.53 o 
   4  15   1      212.80      228.12      9.27 o 
   5  15   1        5.30        4.51      4.34 o 
   6  15   1        0.01       -1.04      3.66 o 
   7  15   1       35.03       36.08      4.88 o 
   8  15   1       88.83       90.32      5.67 o 
   9  15   1        8.68       11.66      2.32 o 
  -9  16   1        6.60        3.35      1.96 o 
  -8  16   1       44.00       42.27      4.20 o 
  -7  16   1        0.30        0.72      3.02 o 
  -6  16   1        5.56        8.89      3.29 o 
  -5  16   1       54.98       58.26      5.47 o 
  -4  16   1       98.24      112.58      7.00 o 
  -3  16   1      360.80      407.57     12.66 o 
  -2  16   1       29.03       30.73      4.42 o 
  -1  16   1        9.93       11.45      3.22 o 
   0  16   1       21.42       20.36      3.31 o 
   1  16   1        0.02        1.95      2.58 o 
   2  16   1       18.33       20.31      3.88 o 
   3  16   1       85.36       83.66      6.04 o 
   4  16   1        9.68        9.88      3.90 o 
   5  16   1      296.52      327.39     11.15 o 
   6  16   1      131.85      142.41      7.71 o 
   7  16   1        0.00       -0.64      3.02 o 
   8  16   1       52.50       47.16      3.60 o 
  -8  17   1        7.41       10.31      2.70 o 
  -7  17   1       15.24       10.07      3.34 o 
  -6  17   1       11.80       11.67      3.22 o 
  -5  17   1       49.64       53.71      5.57 o 
  -4  17   1        1.02        1.76      3.20 o 
  -3  17   1        0.96       -0.70      3.34 o 
  -2  17   1       33.19       31.36      4.18 o 
  -1  17   1       25.45       31.68      4.06 o 
   0  17   1        0.08       -0.25      2.75 o 
   1  17   1        1.65       -1.73      2.91 o 
   2  17   1       47.38       36.39      4.59 o 
   3  17   1        2.25        5.56      2.70 o 
   4  17   1       81.94       89.79      6.59 o 
   5  17   1      165.71      179.94      8.40 o 
   6  17   1       85.86       88.28      6.17 o 
   7  17   1        1.18        2.60      2.25 o 
   8  17   1        2.14       -0.15      1.89 o 
  -8  18   1        0.73        1.80      1.68 o 
  -7  18   1       13.51       10.65      2.74 o 
  -6  18   1        5.25        6.53      2.95 o 
  -5  18   1       54.11       59.18      5.44 o 
  -4  18   1      498.08      503.89     13.89 o 
  -3  18   1      105.45      100.23      6.81 o 
  -2  18   1        0.72        0.69      3.05 o 
  -1  18   1        4.23        6.17      3.24 o 
   0  18   1       14.83       10.78      3.65 o 
   1  18   1        6.16        5.83      2.60 o 
   2  18   1       19.47       10.27      4.06 o 
   3  18   1      112.03      119.41      6.76 o 
   4  18   1        0.66        5.22      2.82 o 
   5  18   1       11.18       11.70      3.58 o 
   6  18   1       20.81       18.05      3.24 o 
   7  18   1       24.08       22.22      2.86 o 
  -7  19   1        1.54        3.70      1.71 o 
  -6  19   1       16.95        8.92      3.05 o 
  -5  19   1       12.04       11.10      2.89 o 
  -4  19   1       22.21       24.16      4.28 o 
  -3  19   1       12.76       13.45      3.91 o 
  -2  19   1        4.64        8.37      3.28 o 
  -1  19   1        0.19        1.38      3.22 o 
   0  19   1        4.99        3.97      2.70 o 
   1  19   1       48.36       43.61      5.06 o 
   2  19   1       30.16       22.12      4.59 o 
   3  19   1       21.65       30.49      4.14 o 
   4  19   1       16.71       14.62      3.67 o 
   5  19   1        6.84        8.15      2.77 o 
   6  19   1       30.38       25.50      3.41 o 
  -6  20   1        0.71       -1.69      2.15 o 
  -5  20   1        0.90        4.07      2.46 o 
  -4  20   1        0.37        0.70      2.63 o 
  -3  20   1        0.00       -0.23      2.81 o 
  -2  20   1       17.21       12.62      3.62 o 
  -1  20   1        0.20       -2.56      3.08 o 
   0  20   1        3.53        4.34      2.56 o 
   1  20   1        6.19        6.11      2.72 o 
   2  20   1       32.08       30.38      3.88 o 
   3  20   1        0.42        2.99      2.72 o 
   4  20   1        6.90        5.15      2.48 o 
   5  20   1        1.15        1.56      2.51 o 
   6  20   1       21.29       16.50      2.63 o 
  -5  21   1       18.12       13.02      2.37 o 
  -4  21   1       17.59       16.99      2.77 o 
  -3  21   1        1.63        1.82      2.18 o 
  -2  21   1        9.09        7.24      2.79 o 
  -1  21   1        0.57       -0.76      2.39 o 
   0  21   1       12.11        9.77      2.98 o 
   1  21   1        0.99        1.24      2.48 o 
   2  21   1        1.19        2.65      2.06 o 
   3  21   1        6.86        6.68      2.39 o 
   4  21   1        0.95        0.14      1.97 o 
   5  21   1        7.83        7.15      1.94 o 
  -4  22   1       14.96        9.28      2.08 o 
  -3  22   1       38.11       46.26      3.43 o 
  -2  22   1        7.04       11.46      2.58 o 
  -1  22   1        0.00        1.23      1.94 o 
   0  22   1        0.89        0.50      1.82 o 
   1  22   1        8.39        7.43      2.91 o 
   2  22   1       15.72       18.01      2.63 o 
   3  22   1        0.05       -1.02      2.13 o 
  -2  23   1        3.45        6.44      1.76 o 
  -1  23   1        6.68        6.47      1.99 o 
   0  23   1       12.08       13.20      2.30 o 
   1  23   1        8.71        9.25      2.35 o 
 -12   0   2        0.46       -1.67      2.08 o 
 -11   0   2        3.17        3.97      2.22 o 
 -10   0   2        1.55        2.71      2.56 o 
  -9   0   2      125.02      114.45      6.07 o 
  -8   0   2      175.60      167.22      6.42 o 
  -7   0   2       32.46       28.78      2.77 o 
  -6   0   2      143.62      136.54      4.63 o 
  -5   0   2      185.59      174.00      4.66 o 
  -4   0   2    11870.37    11319.37    158.67 o 
  -3   0   2     8383.06     8465.69    120.91 o 
  -2   0   2     6610.38     6663.29     96.00 o 
  -1   0   2     5931.49     5985.03     76.49 o 
   0   0   2       94.09       97.09      1.95 o 
   1   0   2    12664.31    12695.98    136.22 o 
   2   0   2    28214.22    29026.13    233.88 o 
   3   0   2     3372.65     3358.04     16.96 o 
   4   0   2     3132.05     3116.01     19.21 o 
   5   0   2     1987.71     1973.85     17.37 o 
   6   0   2      409.44      449.41      9.64 o 
   7   0   2       19.15       15.79      3.02 o 
   8   0   2       63.60       64.95      4.88 o 
   9   0   2       11.81       12.99      3.08 o 
  10   0   2        0.81        1.64      2.20 o 
  11   0   2        5.03        3.97      2.34 o 
 -12   1   2        9.02        8.76      2.15 o 
 -11   1   2        0.41       -0.35      2.58 o 
 -10   1   2        2.17        3.03      2.60 o 
  -9   1   2       22.00       25.68      3.74 o 
  -8   1   2       24.51       31.22      8.47 o 
  -7   1   2      550.57      532.98      9.87 o 
  -6   1   2     1233.31     1180.45     12.85 o 
  -5   1   2     2513.70     2462.32     16.38 o 
  -4   1   2     8226.31     8275.67    138.31 o 
  -3   1   2    60191.98    60205.95    326.38 o 
  -2   1   2    31954.09    33149.28    212.02 o 
  -1   1   2      479.96      505.89      5.10 o 
   0   1   2     2574.35     2647.96      9.90 o 
   1   1   2    21010.49    21359.12    178.06 o 
   2   1   2    54913.72    55586.61    328.05 o 
   3   1   2     7523.19     7576.87    136.41 o 
   4   1   2     2097.98     2060.54     15.63 o 
   5   1   2      144.10      143.67      5.02 o 
   6   1   2      211.11      225.55      7.36 o 
   7   1   2      159.61      175.96      7.50 o 
   8   1   2        2.60        6.22      2.79 o 
   9   1   2        3.00        1.00      2.39 o 
  10   1   2        0.77        1.85      2.65 o 
  11   1   2       23.36       22.34      2.98 o 
 -12   2   2       14.67       16.03      2.58 o 
 -11   2   2        0.19        2.69      2.39 o 
 -10   2   2        0.77        0.58      2.65 o 
  -9   2   2        6.71        4.41      2.65 o 
  -8   2   2       21.38       18.34      2.79 o 
  -7   2   2      556.80      547.95     10.14 o 
  -6   2   2        6.87        7.35      1.87 o 
  -5   2   2     1763.23     1721.25     13.44 o 
  -4   2   2     1775.84     1708.06     12.09 o 
  -3   2   2      190.18      201.98      3.98 o 
  -2   2   2     5884.76     6245.15     92.18 o 
  -1   2   2      159.01      166.73      2.67 o 
   0   2   2     8237.70     8508.25     96.73 o 
   1   2   2     9702.91     9984.74    115.24 o 
   2   2   2       94.97      109.51      3.20 o 
   3   2   2     3184.23     3162.22     17.04 o 
   4   2   2        2.78        7.47      1.82 o 
   5   2   2       90.63      109.30      4.43 o 
   6   2   2        6.78        7.11      2.15 o 
   7   2   2      122.58      113.00      5.82 o 
   8   2   2        8.23       13.62      3.10 o 
   9   2   2       11.62       16.16      3.36 o 
  10   2   2        2.63        3.47      2.79 o 
  11   2   2       12.06       10.56      2.63 o 
 -12   3   2       40.22       38.41      3.52 o 
 -11   3   2       30.77       30.36      3.73 o 
 -10   3   2       93.47      101.12      5.99 o 
  -9   3   2       13.05       15.29      3.22 o 
  -8   3   2        6.25        5.83      2.10 o 
  -7   3   2      171.47      180.93      6.04 o 
  -6   3   2      226.59      232.30      6.20 o 
  -5   3   2      378.07      407.94      7.27 o 
  -4   3   2      878.56      885.50      9.22 o 
  -3   3   2     1233.35     1175.48      9.23 o 
  -2   3   2      243.61      251.08      4.08 o 
  -1   3   2     1158.94     1181.74      7.36 o 
   0   3   2      132.61      137.77      2.58 o 
   1   3   2     4439.04     4342.30     78.41 o 
   2   3   2     1296.61     1265.50      9.16 o 
   3   3   2       84.88      110.03      3.62 o 
   4   3   2      409.91      452.09      8.61 o 
   5   3   2      365.86      393.06      8.30 o 
   6   3   2       91.38       99.32      4.71 o 
   7   3   2       46.50       42.51      4.03 o 
   8   3   2        3.72        2.98      2.84 o 
   9   3   2       18.25       20.55      3.55 o 
  10   3   2       19.03       21.42      3.79 o 
  11   3   2       10.02       11.53      2.13 o 
 -12   4   2       14.35       13.89      2.27 o 
 -11   4   2       42.22       33.25      3.58 o 
 -10   4   2       38.53       31.78      4.08 o 
  -9   4   2       33.83       31.32      4.10 o 
  -8   4   2       25.88       30.01      3.67 o 
  -7   4   2        0.01        5.27      2.01 o 
  -6   4   2      434.01      453.46      8.84 o 
  -5   4   2     1095.55     1036.63     11.64 o 
  -4   4   2     2825.15     2806.81     16.50 o 
  -3   4   2      443.57      425.59      5.91 o 
  -2   4   2      132.16      143.20      3.22 o 
  -1   4   2     1044.39      969.49      6.98 o 
   0   4   2      996.21      989.98      6.88 o 
   1   4   2      494.40      473.14      5.11 o 
   2   4   2       34.00       32.53      1.85 o 
   3   4   2     4234.34     4131.15     20.27 o 
   4   4   2      130.29      142.60      4.65 o 
   5   4   2      914.54      897.67     12.52 o 
   6   4   2      528.08      581.22     11.52 o 
   7   4   2       50.39       48.65      4.50 o 
   8   4   2        5.96        4.77      2.98 o 
   9   4   2       33.41       34.94      4.51 o 
  10   4   2        2.77       -0.43      2.49 o 
  11   4   2        0.72       -1.85      2.32 o 
 -12   5   2        4.32        9.15      1.89 o 
 -11   5   2        6.64        5.47      2.29 o 
 -10   5   2       13.41       16.37      3.12 o 
  -9   5   2       43.86       44.92      4.28 o 
  -8   5   2       17.49       19.14      3.03 o 
  -7   5   2        0.80       -2.06      2.58 o 
  -6   5   2      571.92      598.42     10.51 o 
  -5   5   2      124.23      115.19      4.36 o 
  -4   5   2      420.09      402.82      6.80 o 
  -3   5   2     3161.25     3104.96     16.42 o 
  -2   5   2      783.55      746.64      7.31 o 
  -1   5   2       47.17       43.49      2.18 o 
   0   5   2     3071.19     2981.59     12.69 o 
   1   5   2      937.89      883.46      7.60 o 
   2   5   2     3754.31     3589.71     16.97 o 
   3   5   2       18.21       14.87      2.15 o 
   4   5   2      579.67      578.88      9.11 o 
   5   5   2      549.25      574.67     10.39 o 
   6   5   2       20.47       20.46      2.89 o 
   7   5   2       47.78       57.60      4.54 o 
   8   5   2      157.25      171.42      8.07 o 
   9   5   2        1.54        5.59      2.63 o 
  10   5   2       34.42       36.82      4.05 o 
  11   5   2        8.50        9.23      2.22 o 
 -12   6   2       14.04       15.34      2.02 o 
 -11   6   2        0.79        0.86      2.18 o 
 -10   6   2      129.12      129.14      7.13 o 
  -9   6   2       25.12       32.12      3.88 o 
  -8   6   2       28.34       25.80      3.62 o 
  -7   6   2       98.71       93.54      5.16 o 
  -6   6   2       38.00       42.81      3.43 o 
  -5   6   2        0.36        0.02      1.90 o 
  -4   6   2       16.62       18.21      2.04 o 
  -3   6   2      276.96      272.34      5.30 o 
  -2   6   2     1335.68     1256.67     10.07 o 
  -1   6   2      284.68      288.16      4.31 o 
   0   6   2      490.69      506.57      6.01 o 
   1   6   2       44.23       47.08      2.15 o 
   2   6   2       56.55       55.97      2.63 o 
   3   6   2      113.93      104.14      3.65 o 
   4   6   2     1553.62     1506.76     15.30 o 
   5   6   2      233.71      250.52      7.27 o 
   6   6   2        1.83        3.26      2.82 o 
   7   6   2      102.89      120.18      6.22 o 
   8   6   2        8.87        9.08      3.69 o 
   9   6   2       37.88       44.01      4.35 o 
  10   6   2        7.21        6.69      2.91 o 
  11   6   2       20.57       19.65      2.51 o 
 -12   7   2        7.12        5.84      1.85 o 
 -11   7   2       32.91       37.18      3.62 o 
 -10   7   2       19.67       18.26      3.45 o 
  -9   7   2       31.56       42.11      4.59 o 
  -8   7   2        1.59        4.86      2.60 o 
  -7   7   2        1.08        3.41      2.15 o 
  -6   7   2       43.99       54.57      3.93 o 
  -5   7   2     1634.11     1664.73     16.71 o 
  -4   7   2      502.98      513.00      8.38 o 
  -3   7   2      941.33      919.41     10.01 o 
  -2   7   2       35.70       34.40      2.15 o 
  -1   7   2       41.33       41.82      2.08 o 
   0   7   2      761.05      698.56      7.62 o 
   1   7   2      381.94      354.18      5.66 o 
   2   7   2       17.03       17.67      1.83 o 
   3   7   2      524.02      512.53      8.23 o 
   4   7   2      407.76      417.92      8.47 o 
   5   7   2      392.17      395.04      9.50 o 
   6   7   2       79.85       78.28      4.95 o 
   7   7   2       80.87       84.58      5.67 o 
   8   7   2      128.29      131.39      7.27 o 
   9   7   2       57.22       61.43      4.81 o 
  10   7   2        0.21        0.79      2.53 o 
  11   7   2        2.43        2.37      1.56 o 
 -12   8   2        0.54        0.37      1.37 o 
 -11   8   2       14.76       16.01      2.81 o 
 -10   8   2       28.80       33.84      3.88 o 
  -9   8   2      105.55      126.96      6.86 o 
  -8   8   2       15.24       12.47      3.40 o 
  -7   8   2       66.87       75.76      4.86 o 
  -6   8   2       37.04       42.28      3.69 o 
  -5   8   2      576.90      566.65     10.23 o 
  -4   8   2      748.73      722.92     10.43 o 
  -3   8   2       13.57       15.17      2.13 o 
  -2   8   2       19.00       16.90      1.78 o 
  -1   8   2      963.89      953.76      9.75 o 
   0   8   2      609.45      584.42      7.60 o 
   1   8   2      243.98      229.29      4.93 o 
   2   8   2      292.35      288.58      5.89 o 
   3   8   2      291.04      271.88      6.42 o 
   4   8   2       36.95       44.24      3.53 o 
   5   8   2      105.49      111.60      5.40 o 
   6   8   2      128.05      130.17      6.67 o 
   7   8   2       31.16       38.34      4.42 o 
   8   8   2      102.49      115.50      6.80 o 
   9   8   2       10.20       14.55      3.22 o 
  10   8   2       24.01       29.65      3.24 o 
  11   8   2        1.21        0.50      1.51 o 
 -11   9   2        0.86        1.89      1.65 o 
 -10   9   2       91.67       98.37      5.80 o 
  -9   9   2       61.10       59.96      5.18 o 
  -8   9   2       13.48       11.62      3.57 o 
  -7   9   2       66.69       75.24      5.20 o 
  -6   9   2        0.27       -0.69      2.29 o 
  -5   9   2      496.94      540.97     10.55 o 
  -4   9   2     2183.77     2080.11     18.34 o 
  -3   9   2       13.53       12.36      2.04 o 
  -2   9   2      450.12      424.10      7.34 o 
  -1   9   2     4535.61     4578.25     23.07 o 
   0   9   2      631.93      609.84      8.14 o 
   1   9   2       72.35       75.01      3.27 o 
   2   9   2       97.57       94.60      3.78 o 
   3   9   2      479.90      454.95      8.59 o 
   4   9   2      777.02      764.02     12.42 o 
   5   9   2       42.22       42.72      3.95 o 
   6   9   2       84.16       95.97      6.07 o 
   7   9   2        4.20        5.52      2.81 o 
   8   9   2       21.33       21.40      3.88 o 
   9   9   2       72.19       76.54      5.27 o 
  10   9   2        7.09        7.17      2.08 o 
 -11  10   2       14.93       14.86      2.41 o 
 -10  10   2      125.20      131.55      6.43 o 
  -9  10   2       15.69       18.75      3.83 o 
  -8  10   2       19.90       24.31      3.07 o 
  -7  10   2      122.16      133.64      6.74 o 
  -6  10   2        0.28        1.03      2.13 o 
  -5  10   2      116.90      125.13      5.68 o 
  -4  10   2       59.57       56.16      3.69 o 
  -3  10   2       69.13       64.95      3.54 o 
  -2  10   2       15.53       11.76      2.04 o 
  -1  10   2        2.57        4.23      1.91 o 
   0  10   2      550.94      585.51      9.09 o 
   1  10   2      423.09      425.45      7.93 o 
   2  10   2        3.90        4.36      1.52 o 
   3  10   2       15.37       14.78      2.22 o 
   4  10   2      190.46      186.80      6.61 o 
   5  10   2       28.63       30.77      3.83 o 
   6  10   2        4.40        7.37      2.58 o 
   7  10   2        0.01       -1.73      2.79 o 
   8  10   2        5.98        6.23      3.12 o 
   9  10   2      133.57      147.30      6.74 o 
  10  10   2        2.10        1.91      1.92 o 
 -11  11   2        6.51        8.51      1.75 o 
 -10  11   2       21.08       20.13      3.28 o 
  -9  11   2        0.98       -0.93      3.05 o 
  -8  11   2       13.10       11.23      2.88 o 
  -7  11   2       48.91       45.69      4.71 o 
  -6  11   2      128.40      134.55      6.58 o 
  -5  11   2       12.11       10.06      2.67 o 
  -4  11   2       12.45       19.37      2.65 o 
  -3  11   2      204.04      215.84      6.47 o 
  -2  11   2      128.65      138.40      5.75 o 
  -1  11   2      396.70      378.16      8.00 o 
   0  11   2      394.58      404.89      8.26 o 
   1  11   2       71.14       93.43      4.36 o 
   2  11   2      100.10       89.31      4.28 o 
   3  11   2        0.87        3.99      1.84 o 
   4  11   2       61.60       59.30      4.38 o 
   5  11   2       30.19       30.20      3.48 o 
   6  11   2       84.15       97.62      5.76 o 
   7  11   2        0.10       -0.98      2.93 o 
   8  11   2      106.32      107.37      6.65 o 
   9  11   2       58.78       56.77      4.42 o 
  10  11   2        9.15       11.03      2.09 o 
 -11  12   2        1.19        0.40      1.46 o 
 -10  12   2       81.89       86.12      4.90 o 
  -9  12   2      217.33      226.67      8.32 o 
  -8  12   2       42.77       50.79      4.54 o 
  -7  12   2        4.05        4.44      3.07 o 
  -6  12   2       22.18       21.71      3.34 o 
  -5  12   2       16.33       12.15      3.24 o 
  -4  12   2      281.66      294.79      8.54 o 
  -3  12   2       15.08       11.30      2.55 o 
  -2  12   2       51.34       59.46      3.95 o 
  -1  12   2      175.70      162.04      5.80 o 
   0  12   2       17.77        9.72      2.15 o 
   1  12   2      153.55      141.74      5.48 o 
   2  12   2        1.88        2.44      2.13 o 
   3  12   2      222.80      219.60      7.31 o 
   4  12   2      106.06      106.45      5.72 o 
   5  12   2      105.86      102.52      5.98 o 
   6  12   2        8.67        3.08      3.36 o 
   7  12   2      113.34      124.59      7.13 o 
   8  12   2      422.50      447.96     12.23 o 
   9  12   2       34.84       32.12      3.79 o 
  10  12   2        6.27        7.13      1.89 o 
 -10  13   2       15.69       15.61      2.48 o 
  -9  13   2       37.57       30.42      4.45 o 
  -8  13   2      124.63      126.81      6.99 o 
  -7  13   2       13.08       20.12      3.74 o 
  -6  13   2        1.03        4.82      2.29 o 
  -5  13   2       24.78       28.94      3.64 o 
  -4  13   2        0.17        1.21      2.53 o 
  -3  13   2        5.82        4.46      2.65 o 
  -2  13   2       12.63        8.04      2.77 o 
  -1  13   2      210.47      213.42      7.32 o 
   0  13   2      423.13      420.23      9.81 o 
   1  13   2        5.20        8.78      2.37 o 
   2  13   2        8.99       11.18      2.58 o 
   3  13   2        0.98       -0.95      2.08 o 
   4  13   2      372.03      363.12     10.36 o 
   5  13   2        0.20        2.89      2.84 o 
   6  13   2      229.20      230.24      9.11 o 
   7  13   2        3.72        2.02      3.47 o 
   8  13   2       15.74       21.26      3.87 o 
   9  13   2        2.66        2.74      2.15 o 
 -10  14   2       23.20       28.84      2.58 o 
  -9  14   2        3.17        7.74      2.41 o 
  -8  14   2        4.94        7.74      2.70 o 
  -7  14   2        7.94        8.45      3.22 o 
  -6  14   2        0.02       -1.45      2.84 o 
  -5  14   2       90.73       95.01      6.29 o 
  -4  14   2      358.13      363.01     10.53 o 
  -3  14   2       54.57       48.22      4.59 o 
  -2  14   2       22.03       19.92      3.67 o 
  -1  14   2        0.75       -2.05      2.60 o 
   0  14   2      123.09      133.63      6.17 o 
   1  14   2      106.90      109.31      5.65 o 
   2  14   2       19.56       26.96      3.39 o 
   3  14   2        2.69        4.63      2.74 o 
   4  14   2       42.78       42.58      4.74 o 
   5  14   2      214.72      225.63      9.07 o 
   6  14   2       47.47       43.94      5.50 o 
   7  14   2       48.55       42.27      4.43 o 
   8  14   2       73.51       80.35      4.94 o 
   9  14   2        0.54        0.34      1.73 o 
  -9  15   2        1.23        1.86      2.23 o 
  -8  15   2       43.09       43.12      4.26 o 
  -7  15   2        1.13        1.76      2.35 o 
  -6  15   2        0.00       -1.73      3.05 o 
  -5  15   2       47.66       47.11      4.87 o 
  -4  15   2        1.54        4.16      2.68 o 
  -3  15   2      293.82      286.19      9.93 o 
  -2  15   2      736.44      747.56     15.24 o 
  -1  15   2      619.25      627.01     13.82 o 
   0  15   2      294.03      299.88      9.89 o 
   1  15   2       10.41        8.05      3.26 o 
   2  15   2      399.81      389.93     11.15 o 
   3  15   2       25.25       19.18      4.16 o 
   4  15   2       44.75       43.05      5.00 o 
   5  15   2       18.82       16.60      4.24 o 
   6  15   2      111.32      108.49      6.58 o 
   7  15   2       76.06       75.72      5.61 o 
   8  15   2       11.46        8.75      2.77 o 
  -9  16   2       45.93       44.08      3.17 o 
  -8  16   2        6.51        8.76      2.41 o 
  -7  16   2        1.01        0.16      2.96 o 
  -6  16   2       19.02       21.11      3.67 o 
  -5  16   2        2.23        5.17      2.98 o 
  -4  16   2       57.75       57.13      5.67 o 
  -3  16   2       10.63       14.83      4.26 o 
  -2  16   2      159.21      157.03      8.07 o 
  -1  16   2       48.19       35.02      4.62 o 
   0  16   2       24.42       16.59      3.78 o 
   1  16   2       73.88       77.26      6.13 o 
   2  16   2        6.52       10.40      3.69 o 
   3  16   2      409.53      421.65     12.03 o 
   4  16   2        0.07       -2.81      3.35 o 
   5  16   2        3.11        2.68      2.93 o 
   6  16   2        1.71        2.06      3.50 o 
   7  16   2       48.37       50.42      4.53 o 
   8  16   2        6.54        5.24      2.37 o 
  -8  17   2       22.74       23.39      2.84 o 
  -7  17   2       39.76       39.19      4.35 o 
  -6  17   2       26.16       22.48      3.55 o 
  -5  17   2        6.96        4.15      3.39 o 
  -4  17   2       95.52       92.89      6.53 o 
  -3  17   2      222.88      248.42      9.91 o 
  -2  17   2       79.17       68.48      5.90 o 
  -1  17   2       23.30       16.14      3.55 o 
   0  17   2       10.62        5.40      3.39 o 
   1  17   2        9.86        1.34      3.48 o 
   2  17   2      147.67      132.98      6.98 o 
   3  17   2       47.33       54.30      5.34 o 
   4  17   2       11.86       13.16      3.46 o 
   5  17   2       86.83       96.42      6.33 o 
   6  17   2       17.84       12.83      3.48 o 
   7  17   2       10.26       10.12      2.56 o 
  -8  18   2        0.34       -1.52      1.87 o 
  -7  18   2        5.18        3.93      2.25 o 
  -6  18   2       23.33       25.75      3.36 o 
  -5  18   2        8.01       11.22      2.60 o 
  -4  18   2        5.79        9.95      3.33 o 
  -3  18   2        0.96       -1.17      3.28 o 
  -2  18   2       15.28        5.47      3.80 o 
  -1  18   2        0.42       -2.01      2.96 o 
   0  18   2       21.37       16.01      4.13 o 
   1  18   2        1.43       -0.30      3.45 o 
   2  18   2        7.82        9.69      3.12 o 
   3  18   2       15.62       16.89      4.24 o 
   4  18   2      113.02      110.37      6.65 o 
   5  18   2        0.34        4.34      2.20 o 
   6  18   2        2.13        9.08      2.48 o 
   7  18   2        0.20        2.68      1.63 o 
  -7  19   2        0.52        1.05      1.82 o 
  -6  19   2       65.83       55.29      4.05 o 
  -5  19   2       13.94       18.86      3.26 o 
  -4  19   2       20.09       26.24      3.27 o 
  -3  19   2      314.02      314.56     10.75 o 
  -2  19   2      130.20      132.65      7.55 o 
  -1  19   2       30.92       33.82      4.43 o 
   0  19   2        2.77        2.98      2.86 o 
   1  19   2       42.23       38.22      4.40 o 
   2  19   2        8.95        9.01      2.79 o 
   3  19   2        1.14        2.75      2.63 o 
   4  19   2       22.52       16.74      3.88 o 
   5  19   2       33.79       34.90      3.71 o 
   6  19   2       78.70       69.35      4.09 o 
  -6  20   2       15.19       15.38      2.58 o 
  -5  20   2        3.19        9.65      2.32 o 
  -4  20   2        1.03        1.41      2.27 o 
  -3  20   2        1.49       -2.00      2.88 o 
  -2  20   2        1.07        0.20      2.82 o 
  -1  20   2       61.43       47.98      4.91 o 
   0  20   2       21.94       30.09      4.06 o 
   1  20   2        6.81        3.73      2.93 o 
   2  20   2       11.50       10.52      3.27 o 
   3  20   2        9.57        6.47      2.96 o 
   4  20   2        1.29        0.06      2.30 o 
   5  20   2        2.78        4.44      2.46 o 
  -5  21   2       18.42       23.58      2.89 o 
  -4  21   2        0.82        3.20      1.97 o 
  -3  21   2        0.14       -1.30      2.11 o 
  -2  21   2       45.52       49.08      4.20 o 
  -1  21   2      105.88       92.55      5.39 o 
   0  21   2        0.01        1.84      2.02 o 
   1  21   2       23.57       24.02      3.38 o 
   2  21   2        1.14        5.82      2.13 o 
   3  21   2        4.10        6.26      2.20 o 
   4  21   2        9.62        9.86      2.46 o 
  -4  22   2        0.45       -1.18      1.69 o 
  -3  22   2        0.02       -0.87      2.01 o 
  -2  22   2        0.88       -1.61      2.08 o 
  -1  22   2        0.27        0.72      1.96 o 
   0  22   2        2.73        0.23      2.09 o 
   1  22   2        0.14        0.81      2.13 o 
   2  22   2        0.59        1.29      1.89 o 
   3  22   2        2.03        2.53      1.96 o 
  -1  23   2       22.51       23.77      2.39 o 
   0  23   2        1.47        2.24      1.49 o 
 -12   1   3        0.95        3.77      1.52 o 
 -11   1   3       17.31       17.69      3.17 o 
 -10   1   3        7.98        8.36      2.89 o 
  -9   1   3       91.28       90.85      5.31 o 
  -8   1   3      297.72      308.25      8.19 o 
  -7   1   3        2.89        4.35      2.20 o 
  -6   1   3     2937.60     2833.10     19.19 o 
  -5   1   3     2229.47     2162.81     14.55 o 
  -4   1   3       11.46       18.43      2.01 o 
  -3   1   3     9223.00     9518.80    133.83 o 
  -2   1   3     1562.99     1589.30     10.21 o 
  -1   1   3       68.64       72.12      2.22 o 
   0   1   3      399.17      417.80      5.32 o 
   1   1   3     6658.27     6568.76    113.21 o 
   2   1   3     6053.41     5934.50    113.56 o 
   3   1   3        2.79        4.96      2.02 o 
   4   1   3     3277.41     3265.96     20.50 o 
   5   1   3       10.69       11.80      2.39 o 
   6   1   3      180.08      186.35      6.47 o 
   7   1   3      142.95      161.23      6.82 o 
   8   1   3        0.03       -0.43      2.44 o 
   9   1   3        9.48       12.27      3.28 o 
  10   1   3       26.45       29.52      3.40 o 
  11   1   3        2.84        2.02      1.87 o 
 -12   2   3        6.54        7.42      2.04 o 
 -11   2   3        9.71        8.37      3.22 o 
 -10   2   3        2.29        3.85      3.00 o 
  -9   2   3       15.68       17.37      2.89 o 
  -8   2   3        0.23        3.07      2.30 o 
  -7   2   3       19.02       24.35      2.81 o 
  -6   2   3      276.38      249.95      6.21 o 
  -5   2   3      481.70      481.41      7.45 o 
  -4   2   3     1927.48     1879.19     12.87 o 
  -3   2   3     1353.39     1368.76     10.27 o 
  -2   2   3      654.02      686.66      6.54 o 
  -1   2   3      519.82      518.07      4.80 o 
   0   2   3      605.12      628.59      5.98 o 
   1   2   3       20.76       24.97      1.73 o 
   2   2   3     1809.88     1818.95     12.28 o 
   3   2   3     1838.97     1777.83     13.47 o 
   4   2   3        0.37        3.22      1.85 o 
   5   2   3     1259.54     1229.82     14.30 o 
   6   2   3       74.47       74.95      4.69 o 
   7   2   3       15.24       11.34      2.82 o 
   8   2   3        2.97        6.63      2.70 o 
   9   2   3        0.05       -0.66      2.84 o 
  10   2   3       78.26       89.42      5.29 o 
  11   2   3       58.24       57.20      3.33 o 
 -12   3   3       60.81       65.32      4.14 o 
 -11   3   3       57.62       73.68      5.16 o 
 -10   3   3       13.52       16.07      3.15 o 
  -9   3   3       17.55       20.26      3.40 o 
  -8   3   3       29.77       30.48      3.26 o 
  -7   3   3        3.00        2.94      2.25 o 
  -6   3   3      996.57     1015.39     12.42 o 
  -5   3   3     1326.76     1299.04     12.42 o 
  -4   3   3       79.03       75.94      2.91 o 
  -3   3   3     1262.88     1269.94      9.80 o 
  -2   3   3     1144.21     1164.48      8.94 o 
  -1   3   3        0.30        3.44      0.72 o 
   0   3   3      879.44      901.63      7.10 o 
   1   3   3        1.01        0.59      1.08 o 
   2   3   3      707.05      656.21      7.36 o 
   3   3   3     2143.92     2113.43     14.64 o 
   4   3   3      387.05      408.56      7.57 o 
   5   3   3       69.66       60.50      3.73 o 
   6   3   3      231.49      236.78      7.36 o 
   7   3   3        5.02        2.41      2.49 o 
   8   3   3        2.68       -0.49      3.36 o 
   9   3   3        0.03       -0.29      2.41 o 
  10   3   3       17.59       24.53      3.41 o 
  11   3   3       23.55       24.73      2.41 o 
 -12   4   3       16.26       15.06      2.25 o 
 -11   4   3        2.88        4.70      2.51 o 
 -10   4   3       39.44       42.24      4.29 o 
  -9   4   3       49.51       55.60      4.74 o 
  -8   4   3      265.06      267.40      8.12 o 
  -7   4   3      164.91      168.61      5.88 o 
  -6   4   3        4.38        8.90      2.06 o 
  -5   4   3     1277.94     1277.27     12.78 o 
  -4   4   3      231.39      244.97      5.08 o 
  -3   4   3       64.01       69.33      2.86 o 
  -2   4   3     2367.16     2384.00     12.71 o 
  -1   4   3       20.33       19.32      1.31 o 
   0   4   3      352.47      342.37      4.62 o 
   1   4   3     1085.62     1094.06      8.75 o 
   2   4   3      258.75      272.32      4.96 o 
   3   4   3        4.92        6.42      1.44 o 
   4   4   3      749.65      763.34     10.50 o 
   5   4   3       13.19       12.51      2.32 o 
   6   4   3       34.51       28.10      3.05 o 
   7   4   3        4.56        2.14      3.01 o 
   8   4   3       22.26       26.69      3.86 o 
   9   4   3        6.12       10.62      2.82 o 
  10   4   3        4.97        8.38      2.53 o 
  11   4   3        1.72        3.45      1.65 o 
 -12   5   3       22.58       22.23      2.67 o 
 -11   5   3        8.67       11.88      2.75 o 
 -10   5   3        5.59        7.22      2.75 o 
  -9   5   3        0.24       -2.29      2.77 o 
  -8   5   3       45.14       50.49      4.05 o 
  -7   5   3      252.84      255.01      7.46 o 
  -6   5   3       58.46       60.25      3.79 o 
  -5   5   3      700.38      690.36      9.79 o 
  -4   5   3      112.06       96.17      3.54 o 
  -3   5   3      628.33      617.93      7.52 o 
  -2   5   3     2525.18     2390.77     13.25 o 
  -1   5   3       44.51       41.19      1.77 o 
   0   5   3      225.97      206.46      3.88 o 
   1   5   3     1124.99     1062.21      9.10 o 
   2   5   3     1184.97     1196.39     10.63 o 
   3   5   3      357.52      347.30      6.63 o 
   4   5   3       93.50      103.37      4.45 o 
   5   5   3      168.46      156.56      5.66 o 
   6   5   3       11.87       11.93      2.81 o 
   7   5   3      198.60      204.08      7.83 o 
   8   5   3       10.44       11.25      3.22 o 
   9   5   3       32.62       33.36      4.27 o 
  10   5   3        0.16        3.24      1.99 o 
  11   5   3       13.27       12.21      1.92 o 
 -12   6   3        5.93        5.95      1.83 o 
 -11   6   3        7.81       11.65      2.44 o 
 -10   6   3        0.01       -2.11      2.51 o 
  -9   6   3       68.16       65.90      5.22 o 
  -8   6   3       38.74       44.63      4.44 o 
  -7   6   3       30.36       32.26      3.67 o 
  -6   6   3       28.57       25.78      2.88 o 
  -5   6   3      163.46      173.10      5.33 o 
  -4   6   3      596.00      575.70      8.40 o 
  -3   6   3      757.84      739.12      8.59 o 
  -2   6   3       95.61       93.05      2.96 o 
  -1   6   3       64.18       63.70      2.32 o 
   0   6   3      143.53      127.04      3.22 o 
   1   6   3     1636.80     1608.27     11.88 o 
   2   6   3       12.74       14.75      1.89 o 
   3   6   3      355.31      337.19      6.73 o 
   4   6   3      226.75      219.70      6.12 o 
   5   6   3       13.16       14.05      2.13 o 
   6   6   3       66.44       73.78      5.09 o 
   7   6   3       47.04       40.92      4.40 o 
   8   6   3        7.07        6.64      2.70 o 
   9   6   3        0.35       -2.25      2.74 o 
  10   6   3        0.01       -1.12      2.08 o 
  11   6   3        2.62        1.24      1.57 o 
 -12   7   3        0.25        1.48      1.42 o 
 -11   7   3        0.20        2.07      1.85 o 
 -10   7   3       36.19       46.02      4.49 o 
  -9   7   3        0.50        2.74      2.51 o 
  -8   7   3        0.25       -2.22      2.67 o 
  -7   7   3      114.75      129.43      5.93 o 
  -6   7   3        0.39        1.75      1.71 o 
  -5   7   3     2010.45     1959.87     17.77 o 
  -4   7   3      442.41      443.07      7.76 o 
  -3   7   3      892.89      899.65      9.93 o 
  -2   7   3      182.09      170.87      4.10 o 
  -1   7   3        6.11        4.24      1.26 o 
   0   7   3     1225.21     1186.14     10.27 o 
   1   7   3        4.91        4.67      1.37 o 
   2   7   3       58.48       58.81      2.91 o 
   3   7   3     1074.76     1044.74     12.16 o 
   4   7   3      297.10      291.74      7.33 o 
   5   7   3       55.05       60.81      4.22 o 
   6   7   3        0.06       -1.78      2.63 o 
   7   7   3        1.36        2.23      2.02 o 
   8   7   3        0.31       -1.78      2.91 o 
   9   7   3       14.60       13.32      2.93 o 
  10   7   3       15.48       10.24      2.58 o 
 -12   8   3       29.58       28.94      2.32 o 
 -11   8   3        1.78        3.61      1.92 o 
 -10   8   3       22.78       21.30      3.62 o 
  -9   8   3       31.31       34.49      4.10 o 
  -8   8   3        0.00        0.65      2.02 o 
  -7   8   3       97.15      108.35      5.60 o 
  -6   8   3        4.44        2.08      1.99 o 
  -5   8   3      124.77      128.57      5.08 o 
  -4   8   3     1748.45     1705.59     15.58 o 
  -3   8   3      260.95      242.85      5.53 o 
  -2   8   3     1835.88     1792.65     13.65 o 
  -1   8   3      429.29      420.25      6.59 o 
   0   8   3      416.06      409.30      6.59 o 
   1   8   3      610.75      573.28      7.79 o 
   2   8   3      312.63      307.27      6.35 o 
   3   8   3     2675.14     2623.51     19.97 o 
   4   8   3      171.56      186.12      6.15 o 
   5   8   3       46.91       47.24      4.10 o 
   6   8   3       28.49       31.45      3.83 o 
   7   8   3        2.60        7.29      2.60 o 
   8   8   3       51.27       58.38      5.08 o 
   9   8   3        3.84        4.08      2.27 o 
  10   8   3        5.45        5.79      1.80 o 
 -11   9   3        3.57        3.32      2.03 o 
 -10   9   3       12.14       11.60      2.84 o 
  -9   9   3       30.72       35.72      3.87 o 
  -8   9   3       78.27       76.27      5.55 o 
  -7   9   3       37.12       35.16      3.66 o 
  -6   9   3       56.66       51.27      4.08 o 
  -5   9   3        7.18        5.12      2.22 o 
  -4   9   3       21.79       21.38      2.53 o 
  -3   9   3        3.11        3.10      1.63 o 
  -2   9   3      242.30      271.12      6.01 o 
  -1   9   3       37.64       41.78      2.53 o 
   0   9   3     1250.60     1262.87     12.61 o 
   1   9   3      477.69      461.13      7.83 o 
   2   9   3       31.37       26.23      2.48 o 
   3   9   3       11.56        9.32      2.01 o 
   4   9   3      129.92      130.34      5.61 o 
   5   9   3      533.88      565.68     12.11 o 
   6   9   3      453.93      458.51     11.95 o 
   7   9   3        7.38       10.26      3.14 o 
   8   9   3       17.38       20.51      3.69 o 
   9   9   3        2.13        2.17      2.48 o 
  10   9   3        2.56        3.14      2.06 o 
 -11  10   3       13.54       13.49      2.37 o 
 -10  10   3       53.27       58.15      4.39 o 
  -9  10   3      112.09      116.68      6.37 o 
  -8  10   3      117.04      129.57      6.67 o 
  -7  10   3      192.52      209.83      7.78 o 
  -6  10   3       55.35       54.94      4.40 o 
  -5  10   3       81.54       85.52      4.47 o 
  -4  10   3      330.70      338.87      7.95 o 
  -3  10   3      219.13      199.16      5.63 o 
  -2  10   3       49.13       55.69      3.26 o 
  -1  10   3       54.84       51.24      3.12 o 
   0  10   3       69.44       71.01      3.40 o 
   1  10   3      130.22      130.11      4.62 o 
   2  10   3        0.05        1.88      1.61 o 
   3  10   3       65.92       63.66      3.95 o 
   4  10   3       16.80       14.66      2.74 o 
   5  10   3       17.04       16.95      3.26 o 
   6  10   3       16.12       20.99      3.87 o 
   7  10   3        3.35        4.27      2.93 o 
   8  10   3       18.24       20.47      4.20 o 
   9  10   3        4.34        3.85      2.08 o 
  10  10   3       12.59       13.23      1.87 o 
 -11  11   3        7.68        8.97      2.02 o 
 -10  11   3       42.54       38.24      3.80 o 
  -9  11   3      257.08      258.99      8.85 o 
  -8  11   3      317.11      333.34     10.30 o 
  -7  11   3       19.33       15.45      3.48 o 
  -6  11   3       44.76       38.34      4.06 o 
  -5  11   3      354.00      369.52      9.18 o 
  -4  11   3        0.20       -0.59      2.01 o 
  -3  11   3       91.25       94.87      4.64 o 
  -2  11   3      126.86      113.26      4.47 o 
  -1  11   3       19.14       18.08      2.39 o 
   0  11   3       69.03       55.38      3.55 o 
   1  11   3       25.03       31.00      2.81 o 
   2  11   3      122.47      118.88      5.04 o 
   3  11   3      113.25       92.68      4.77 o 
   4  11   3      160.57      159.52      6.76 o 
   5  11   3       17.87       13.01      3.08 o 
   6  11   3       57.47       59.74      5.32 o 
   7  11   3      177.81      187.67      8.18 o 
   8  11   3        0.08        2.02      2.60 o 
   9  11   3        0.23       -0.72      2.18 o 
 -11  12   3       30.80       29.89      2.37 o 
 -10  12   3        0.87       -1.75      2.25 o 
  -9  12   3        1.30        1.37      2.70 o 
  -8  12   3        9.25        8.51      3.60 o 
  -7  12   3       27.76       24.80      3.85 o 
  -6  12   3       33.72       37.77      4.02 o 
  -5  12   3      160.45      145.25      6.14 o 
  -4  12   3       35.61       35.08      3.36 o 
  -3  12   3        0.71       -1.75      2.18 o 
  -2  12   3       24.79       19.19      2.58 o 
  -1  12   3        1.34        2.18      1.71 o 
   0  12   3       37.86       44.84      3.29 o 
   1  12   3        0.01        0.01      1.82 o 
   2  12   3      173.56      167.67      6.20 o 
   3  12   3        4.06        1.23      2.44 o 
   4  12   3      151.81      162.71      6.80 o 
   5  12   3       44.66       36.59      4.45 o 
   6  12   3       33.50       30.55      4.24 o 
   7  12   3      333.56      373.94     10.92 o 
   8  12   3        1.04        2.21      2.22 o 
   9  12   3        2.23       -1.12      2.02 o 
 -10  13   3        0.67        2.53      1.71 o 
  -9  13   3       19.85       22.27      3.17 o 
  -8  13   3      338.39      348.69     10.57 o 
  -7  13   3      513.99      522.45     12.54 o 
  -6  13   3       49.73       43.40      4.24 o 
  -5  13   3      176.84      172.10      7.13 o 
  -4  13   3       51.96       58.05      4.31 o 
  -3  13   3       46.19       55.32      4.05 o 
  -2  13   3       73.24       68.24      4.55 o 
  -1  13   3       44.42       51.27      3.77 o 
   0  13   3      128.96      122.55      5.47 o 
   1  13   3       42.45       42.30      3.79 o 
   2  13   3       19.89       21.68      3.10 o 
   3  13   3       67.20       69.04      4.77 o 
   4  13   3       79.57       73.83      4.98 o 
   5  13   3      379.24      364.14     10.99 o 
   6  13   3      220.30      213.35      8.59 o 
   7  13   3       15.13       16.12      3.52 o 
   8  13   3        2.95        2.67      2.20 o 
   9  13   3        9.06       10.92      2.22 o 
 -10  14   3       20.56       20.76      2.32 o 
  -9  14   3       80.99       79.58      4.67 o 
  -8  14   3       70.37       68.99      5.05 o 
  -7  14   3       10.75        9.36      3.28 o 
  -6  14   3       13.81       13.02      3.39 o 
  -5  14   3       15.61       14.60      3.17 o 
  -4  14   3       93.22       88.60      5.84 o 
  -3  14   3      629.76      606.94     12.96 o 
  -2  14   3      117.60      107.74      6.37 o 
  -1  14   3       19.96       24.58      3.73 o 
   0  14   3      373.30      381.43     10.28 o 
   1  14   3      581.51      572.24     12.44 o 
   2  14   3       48.96       45.41      4.49 o 
   3  14   3        0.01        0.85      2.53 o 
   4  14   3       38.16       43.09      4.64 o 
   5  14   3       10.71       10.33      3.88 o 
   6  14   3      177.17      189.09      8.25 o 
   7  14   3       12.95       18.33      3.31 o 
   8  14   3       15.59       14.19      2.58 o 
  -9  15   3        3.48        5.71      2.13 o 
  -8  15   3       22.63       25.05      3.38 o 
  -7  15   3        3.17       -1.69      2.84 o 
  -6  15   3        0.00        2.34      2.51 o 
  -5  15   3       27.63       21.17      3.67 o 
  -4  15   3        0.83        4.94      2.46 o 
  -3  15   3       80.87       78.79      5.59 o 
  -2  15   3       51.03       53.85      5.18 o 
  -1  15   3      858.76      890.34     16.40 o 
   0  15   3       29.39       27.78      4.06 o 
   1  15   3      378.17      379.09     11.14 o 
   2  15   3        0.95        2.41      2.79 o 
   3  15   3        2.71        0.42      3.28 o 
   4  15   3        6.25        6.18      3.48 o 
   5  15   3       21.34       19.37      3.69 o 
   6  15   3      106.54      118.68      6.37 o 
   7  15   3       77.71       77.53      4.98 o 
   8  15   3       10.14        9.93      2.39 o 
  -9  16   3        0.01        0.63      1.73 o 
  -8  16   3       11.40       16.35      2.65 o 
  -7  16   3        6.81       10.33      2.89 o 
  -6  16   3       23.09       19.88      3.50 o 
  -5  16   3       56.04       50.46      4.59 o 
  -4  16   3       25.58       16.96      4.13 o 
  -3  16   3       15.22       14.63      3.71 o 
  -2  16   3       17.52       15.91      4.12 o 
  -1  16   3        0.25        4.83      3.45 o 
   0  16   3      116.87      111.71      6.65 o 
   1  16   3       27.99       25.19      4.50 o 
   2  16   3       43.56       50.72      5.09 o 
   3  16   3       15.58       17.44      3.59 o 
   4  16   3       91.28       88.58      6.24 o 
   5  16   3        0.81       -1.22      3.22 o 
   6  16   3        0.01        0.60      2.48 o 
   7  16   3        5.78        5.85      2.25 o 
  -8  17   3        0.83        1.32      1.58 o 
  -7  17   3        8.75        5.72      2.29 o 
  -6  17   3       34.22       38.15      4.07 o 
  -5  17   3        0.60        3.47      3.22 o 
  -4  17   3       13.16       11.18      3.85 o 
  -3  17   3      386.23      409.29     11.95 o 
  -2  17   3      525.48      547.84     14.06 o 
  -1  17   3      232.16      233.96      9.45 o 
   0  17   3      144.53      141.79      7.64 o 
   1  17   3        6.85        8.70      3.15 o 
   2  17   3      263.99      273.55      9.72 o 
   3  17   3       32.97       30.28      3.81 o 
   4  17   3        1.48        3.02      3.03 o 
   5  17   3       19.36       15.67      3.58 o 
   6  17   3        2.53        1.23      2.20 o 
   7  17   3       15.80       11.44      2.25 o 
  -8  18   3        6.94        7.69      1.82 o 
  -7  18   3        1.93        2.45      1.82 o 
  -6  18   3        0.01       -2.25      2.68 o 
  -5  18   3        0.58        1.44      2.39 o 
  -4  18   3        0.93        2.33      2.68 o 
  -3  18   3       31.61       28.60      4.59 o 
  -2  18   3      313.90      325.39     10.70 o 
  -1  18   3        0.03       -1.02      3.34 o 
   0  18   3        0.81        2.12      2.79 o 
   1  18   3        6.90        9.71      3.29 o 
   2  18   3       52.10       58.02      5.23 o 
   3  18   3        1.61       -0.18      2.70 o 
   4  18   3        0.50        4.38      2.11 o 
   5  18   3        0.60       -0.67      2.34 o 
   6  18   3        0.92       -0.72      1.94 o 
  -7  19   3       27.16       28.00      3.01 o 
  -6  19   3        1.85        2.17      1.94 o 
  -5  19   3        0.01       -2.13      2.53 o 
  -4  19   3        2.59        3.37      2.18 o 
  -3  19   3        9.26        4.24      2.82 o 
  -2  19   3        9.28       -1.53      3.43 o 
  -1  19   3        0.63       -1.85      3.29 o 
   0  19   3       64.75       60.23      5.06 o 
   1  19   3        8.35        7.05      2.67 o 
   2  19   3        6.46        1.84      3.14 o 
   3  19   3        6.04        3.82      3.12 o 
   4  19   3        0.27        0.04      2.41 o 
   5  19   3        1.39        1.94      1.87 o 
   6  19   3        8.26        8.88      1.92 o 
  -6  20   3        3.65        0.46      2.37 o 
  -5  20   3        0.02        1.54      1.69 o 
  -4  20   3       12.13       12.47      2.95 o 
  -3  20   3        2.11        1.20      2.77 o 
  -2  20   3       13.95       15.04      2.91 o 
  -1  20   3        0.04        0.89      2.62 o 
   0  20   3        1.11       -1.57      2.82 o 
   1  20   3        1.21       -0.42      2.65 o 
   2  20   3        6.80        6.85      2.48 o 
   3  20   3        0.40       -1.76      2.29 o 
   4  20   3        1.79        2.78      1.75 o 
   5  20   3        0.13       -1.45      1.75 o 
  -5  21   3        2.57        3.33      1.91 o 
  -4  21   3       10.89       10.27      2.25 o 
  -3  21   3       13.89        7.38      2.48 o 
  -2  21   3        1.05        6.58      2.01 o 
  -1  21   3        1.39        1.33      2.39 o 
   0  21   3        1.73        1.06      2.22 o 
   1  21   3        0.10        2.35      2.10 o 
   2  21   3        1.42        3.19      1.87 o 
   3  21   3        1.06        1.17      1.87 o 
   4  21   3        0.79        1.42      1.44 o 
  -4  22   3        0.54       -0.29      1.49 o 
  -3  22   3        7.44        9.38      2.41 o 
  -2  22   3        8.19        6.61      2.20 o 
  -1  22   3        4.79        2.37      2.48 o 
   0  22   3        5.38        7.31      2.16 o 
   1  22   3        0.02       -0.98      1.85 o 
   2  22   3        1.80        1.32      1.73 o 
 -13   0   4        2.16        2.23      1.26 o 
 -12   0   4        0.54       -0.93      1.94 o 
 -11   0   4        9.57        7.07      2.82 o 
 -10   0   4      340.24      335.43      9.78 o 
  -9   0   4      635.74      623.17     12.49 o 
  -8   0   4       74.50       76.89      4.49 o 
  -7   0   4      287.12      309.09      7.53 o 
  -6   0   4    22925.77    22891.74    276.61 o 
  -5   0   4     7343.20     7227.08     27.01 o 
  -4   0   4      366.29      370.16      5.82 o 
  -3   0   4      489.98      481.61      5.99 o 
  -2   0   4      117.58      129.03      2.86 o 
  -1   0   4     3245.35     3275.38     13.65 o 
   0   0   4      309.49      317.91      4.59 o 
   1   0   4      281.61      318.80      5.07 o 
   2   0   4       53.13       48.51      2.30 o 
   3   0   4     5066.53     4949.96     23.85 o 
   4   0   4     7259.57     7242.97     32.23 o 
   5   0   4       24.59       34.65      3.47 o 
   6   0   4       93.72       89.97      5.00 o 
   7   0   4       56.63       53.29      4.37 o 
   8   0   4       75.83       84.39      5.78 o 
   9   0   4       83.54       93.99      5.53 o 
  10   0   4        1.41        3.71      2.20 o 
  11   0   4        1.55        1.41      1.37 o 
 -13   1   4       14.45       12.61      1.84 o 
 -12   1   4       16.21       17.87      2.56 o 
 -11   1   4        1.64        1.59      2.25 o 
 -10   1   4        0.01        1.03      2.96 o 
  -9   1   4       11.49        8.46      3.24 o 
  -8   1   4      102.38      102.40      5.12 o 
  -7   1   4     2395.15     2318.27     19.71 o 
  -6   1   4     1087.46     1071.10     12.33 o 
  -5   1   4      291.51      314.87      6.20 o 
  -4   1   4      221.07      231.81      4.76 o 
  -3   1   4       52.68       60.23      2.82 o 
  -2   1   4      296.05      313.52      4.70 o 
  -1   1   4     1318.74     1355.43      9.95 o 
   0   1   4       68.07       84.88      2.58 o 
   1   1   4      410.39      440.91      5.93 o 
   2   1   4     1907.27     1892.22     13.88 o 
   3   1   4     3685.02     3596.35     19.91 o 
   4   1   4     5368.70     5209.69     27.14 o 
   5   1   4      957.77      911.73     12.71 o 
   6   1   4      132.95      125.88      5.83 o 
   7   1   4      156.42      147.20      6.79 o 
   8   1   4      306.17      314.29      9.77 o 
   9   1   4        8.02        8.84      3.36 o 
  10   1   4       17.43       17.44      2.82 o 
  11   1   4       25.97       23.78      2.01 o 
 -13   2   4       16.42       18.41      1.71 o 
 -12   2   4        1.51        2.84      1.92 o 
 -11   2   4       73.19       80.08      4.94 o 
 -10   2   4      261.92      282.05      8.97 o 
  -9   2   4        0.18        0.79      2.53 o 
  -8   2   4      863.23      842.59     13.49 o 
  -7   2   4     1828.48     1775.29     17.49 o 
  -6   2   4       79.10       80.56      3.19 o 
  -5   2   4       36.65       44.84      2.81 o 
  -4   2   4     1104.38     1145.56     10.59 o 
  -3   2   4      287.57      301.11      4.94 o 
  -2   2   4      141.82      144.03      3.17 o 
  -1   2   4     3023.93     3096.81     13.55 o 
   0   2   4      679.81      654.68      6.46 o 
   1   2   4       37.35       40.12      2.01 o 
   2   2   4      333.56      323.11      5.61 o 
   3   2   4     2518.32     2504.99     16.96 o 
   4   2   4     2061.11     1991.26     16.87 o 
   5   2   4     2748.18     2737.04     22.11 o 
   6   2   4      598.07      592.53     11.62 o 
   7   2   4        1.15        6.23      2.49 o 
   8   2   4       16.92       20.31      3.40 o 
   9   2   4       48.63       51.50      4.43 o 
  10   2   4       45.58       48.25      3.78 o 
 -12   3   4       19.18       14.97      2.60 o 
 -11   3   4       54.46       58.10      4.57 o 
 -10   3   4       52.88       63.15      4.83 o 
  -9   3   4        1.45        2.94      2.58 o 
  -8   3   4       82.29      101.63      5.35 o 
  -7   3   4      897.74      880.43     12.73 o 
  -6   3   4      552.64      576.37      9.34 o 
  -5   3   4     3381.99     3455.19     20.31 o 
  -4   3   4      336.40      348.18      6.28 o 
  -3   3   4       29.16       33.18      1.97 o 
  -2   3   4      683.73      687.06      7.33 o 
  -1   3   4     5972.53     5864.49     95.59 o 
   0   3   4      969.59     1003.05      8.18 o 
   1   3   4        5.22        9.43      1.40 o 
   2   3   4        1.38        2.27      1.23 o 
   3   3   4      493.09      556.68      8.28 o 
   4   3   4     2034.56     1960.31     17.01 o 
   5   3   4      415.74      401.78      8.80 o 
   6   3   4       12.39       12.18      2.74 o 
   7   3   4        9.12        8.98      2.67 o 
   8   3   4        8.95        7.29      3.24 o 
   9   3   4       91.85      109.66      5.76 o 
  10   3   4       47.70       47.58      3.62 o 
 -12   4   4        5.19        6.07      2.20 o 
 -11   4   4        7.09        8.17      2.67 o 
 -10   4   4        0.28        1.71      2.37 o 
  -9   4   4        0.70        2.53      2.62 o 
  -8   4   4      385.66      385.67      9.68 o 
  -7   4   4      278.33      277.14      7.64 o 
  -6   4   4        4.24        4.91      1.73 o 
  -5   4   4        2.56        8.56      1.77 o 
  -4   4   4      960.00      993.90     10.22 o 
  -3   4   4       35.75       36.05      2.06 o 
  -2   4   4     1881.52     1898.07     11.78 o 
  -1   4   4     6105.44     5967.01    101.67 o 
   0   4   4      973.84      997.61      8.54 o 
   1   4   4      128.80      136.29      3.54 o 
   2   4   4     1910.20     1956.58     13.95 o 
   3   4   4      570.20      576.80      8.54 o 
   4   4   4      165.17      157.17      4.98 o 
   5   4   4      515.87      511.85     10.11 o 
   6   4   4      229.81      235.32      7.78 o 
   7   4   4       97.79       94.33      5.79 o 
   8   4   4        6.43       -0.45      2.67 o 
   9   4   4        0.02       -2.22      2.65 o 
  10   4   4        3.29        1.47      2.18 o 
 -12   5   4      127.37      110.55      4.86 o 
 -11   5   4       41.87       43.07      3.85 o 
 -10   5   4        4.32        3.98      2.88 o 
  -9   5   4       39.76       54.41      4.56 o 
  -8   5   4       58.32       59.28      4.42 o 
  -7   5   4        0.02        2.67      1.99 o 
  -6   5   4       69.92       66.91      3.74 o 
  -5   5   4       11.41       11.77      2.01 o 
  -4   5   4        5.45        5.72      1.57 o 
  -3   5   4      163.00      152.31      3.87 o 
  -2   5   4      133.86      129.69      3.29 o 
  -1   5   4     2506.80     2402.32     13.06 o 
   0   5   4     1422.60     1393.20     10.56 o 
   1   5   4     1541.46     1567.49     11.85 o 
   2   5   4     2233.68     2175.24     15.19 o 
   3   5   4       13.74       24.74      2.27 o 
   4   5   4       78.91       70.48      3.74 o 
   5   5   4       24.22       19.78      2.82 o 
   6   5   4      162.27      171.90      6.89 o 
   7   5   4        0.91        1.38      2.63 o 
   8   5   4        3.34        4.13      2.89 o 
   9   5   4       15.75       19.91      2.95 o 
  10   5   4       54.20       52.87      3.46 o 
 -12   6   4       13.26       12.86      2.46 o 
 -11   6   4       42.97       45.99      3.98 o 
 -10   6   4        5.43        5.79      2.60 o 
  -9   6   4       29.77       32.05      3.74 o 
  -8   6   4        4.20        3.74      2.41 o 
  -7   6   4        6.26        3.97      2.56 o 
  -6   6   4       94.35       78.29      4.13 o 
  -5   6   4      530.57      565.45      9.18 o 
  -4   6   4        9.71       10.36      2.01 o 
  -3   6   4     1570.26     1615.19     12.80 o 
  -2   6   4      973.38      969.02      9.04 o 
  -1   6   4      240.13      251.32      4.35 o 
   0   6   4     1450.96     1427.16     11.20 o 
   1   6   4     2012.28     1970.11     13.89 o 
   2   6   4      542.76      547.67      8.05 o 
   3   6   4      559.53      520.00      8.66 o 
   4   6   4        3.88        7.82      2.04 o 
   5   6   4       20.89       24.71      2.89 o 
   6   6   4        1.72        3.79      2.30 o 
   7   6   4        2.25        2.02      2.25 o 
   8   6   4       16.76       16.38      2.74 o 
   9   6   4       34.77       39.14      3.84 o 
  10   6   4        1.29        3.40      1.61 o 
 -12   7   4       12.80       19.44      2.10 o 
 -11   7   4        6.27        7.18      2.13 o 
 -10   7   4       48.81       48.93      4.18 o 
  -9   7   4        8.95       11.96      3.15 o 
  -8   7   4        9.62        8.49      2.58 o 
  -7   7   4        0.31        3.37      1.77 o 
  -6   7   4       21.77       18.22      2.77 o 
  -5   7   4      453.87      406.72      8.11 o 
  -4   7   4       46.62       45.21      2.79 o 
  -3   7   4     1065.12     1026.28     10.64 o 
  -2   7   4     1554.53     1503.51     12.04 o 
  -1   7   4      557.43      536.08      7.10 o 
   0   7   4      268.05      238.10      4.96 o 
   1   7   4      203.40      218.05      5.08 o 
   2   7   4      153.83      164.67      4.79 o 
   3   7   4      118.50      106.81      4.26 o 
   4   7   4      102.17      101.62      4.71 o 
   5   7   4      106.48      109.92      5.35 o 
   6   7   4       25.11       27.17      3.71 o 
   7   7   4        1.41        2.81      2.34 o 
   8   7   4        1.80        2.57      2.62 o 
   9   7   4       15.92       18.50      2.65 o 
  10   7   4        3.82        5.57      1.78 o 
 -12   8   4       12.66       12.33      1.82 o 
 -11   8   4        0.56        3.72      2.20 o 
 -10   8   4       13.79       13.34      2.74 o 
  -9   8   4        4.16        4.26      2.81 o 
  -8   8   4      362.99      387.87     10.37 o 
  -7   8   4      329.24      350.92      9.33 o 
  -6   8   4       43.95       46.15      3.48 o 
  -5   8   4        0.58       -0.42      1.89 o 
  -4   8   4      377.47      389.97      7.48 o 
  -3   8   4      148.33      148.47      4.45 o 
  -2   8   4       11.80       10.17      1.52 o 
  -1   8   4        1.31        3.71      1.30 o 
   0   8   4      271.02      260.03      5.38 o 
   1   8   4       71.68       69.54      3.17 o 
   2   8   4       87.56       94.39      3.99 o 
   3   8   4       22.35       16.76      2.60 o 
   4   8   4      157.89      153.43      5.86 o 
   5   8   4      112.58      116.60      5.72 o 
   6   8   4      322.88      333.05      9.78 o 
   7   8   4       15.35       15.25      3.55 o 
   8   8   4       28.88       32.56      3.99 o 
   9   8   4        6.91        3.49      2.34 o 
  10   8   4        0.13        0.83      1.39 o 
 -12   9   4       11.52        8.07      1.42 o 
 -11   9   4        2.17        0.77      1.49 o 
 -10   9   4       11.34       11.54      2.67 o 
  -9   9   4      139.75      153.23      7.05 o 
  -8   9   4      270.38      283.55      9.13 o 
  -7   9   4      205.81      206.62      7.32 o 
  -6   9   4       28.04       30.21      3.20 o 
  -5   9   4      160.48      159.94      5.63 o 
  -4   9   4      271.86      284.35      6.79 o 
  -3   9   4        6.86        9.05      1.92 o 
  -2   9   4       70.00       63.71      3.10 o 
  -1   9   4      111.32       96.75      3.55 o 
   0   9   4      527.58      526.55      8.33 o 
   1   9   4      424.45      437.01      7.86 o 
   2   9   4      293.98      274.61      6.70 o 
   3   9   4       21.59       24.43      2.79 o 
   4   9   4      244.56      256.71      7.86 o 
   5   9   4       90.64       87.80      5.40 o 
   6   9   4       76.79       75.91      5.59 o 
   7   9   4      107.47      103.64      6.11 o 
   8   9   4        1.20        0.93      2.49 o 
   9   9   4        0.05        1.03      1.87 o 
  10   9   4       49.20       40.32      2.58 o 
 -11  10   4       13.82       10.67      2.08 o 
 -10  10   4        0.24        3.64      1.84 o 
  -9  10   4        0.63        1.73      2.60 o 
  -8  10   4      408.92      427.81     11.30 o 
  -7  10   4       11.00       14.36      2.96 o 
  -6  10   4        0.62       -1.14      2.53 o 
  -5  10   4      574.23      558.61     10.67 o 
  -4  10   4       28.58       26.46      2.81 o 
  -3  10   4        2.56        2.86      1.71 o 
  -2  10   4        3.08        3.78      1.66 o 
  -1  10   4       10.24       14.64      1.91 o 
   0  10   4      188.65      174.41      5.27 o 
   1  10   4      335.62      320.10      7.20 o 
   2  10   4      258.43      247.77      6.60 o 
   3  10   4       92.46       88.03      4.63 o 
   4  10   4       74.43       74.96      4.79 o 
   5  10   4        7.63       11.62      3.00 o 
   6  10   4      137.75      139.64      6.98 o 
   7  10   4       91.30      104.66      6.07 o 
   8  10   4        1.16       -0.01      2.35 o 
   9  10   4        0.04       -0.26      1.71 o 
 -11  11   4        5.35        5.38      1.68 o 
 -10  11   4        1.36        2.92      1.84 o 
  -9  11   4       69.64       75.47      4.96 o 
  -8  11   4      376.81      378.25     10.64 o 
  -7  11   4      824.33      812.36     14.87 o 
  -6  11   4       87.08       83.51      5.16 o 
  -5  11   4      149.61      130.48      5.59 o 
  -4  11   4        1.06        3.92      1.84 o 
  -3  11   4      175.27      171.22      5.18 o 
  -2  11   4        4.83        6.20      1.66 o 
  -1  11   4      250.05      238.85      6.51 o 
   0  11   4       75.64       71.68      3.68 o 
   1  11   4      359.13      342.41      7.53 o 
   2  11   4        2.70        0.08      2.10 o 
   3  11   4      678.34      642.76     11.77 o 
   4  11   4      227.23      243.68      8.05 o 
   5  11   4      509.96      495.69     12.02 o 
   6  11   4      260.04      263.04      9.41 o 
   7  11   4       35.90       37.57      3.67 o 
   8  11   4       38.71       34.00      3.54 o 
   9  11   4        2.78        4.64      1.76 o 
 -11  12   4        7.47       10.13      1.51 o 
 -10  12   4       22.09       17.67      2.70 o 
  -9  12   4       10.10       15.09      2.70 o 
  -8  12   4       13.31       11.69      3.28 o 
  -7  12   4        3.71        6.66      3.21 o 
  -6  12   4       38.23       42.50      3.66 o 
  -5  12   4      158.75      158.74      6.33 o 
  -4  12   4       43.03       42.01      3.81 o 
  -3  12   4       44.33       42.40      3.48 o 
  -2  12   4      141.18      135.69      5.59 o 
  -1  12   4      101.09       94.33      4.90 o 
   0  12   4      315.37      285.14      7.48 o 
   1  12   4      109.68      108.48      5.08 o 
   2  12   4       18.38       20.49      2.89 o 
   3  12   4        5.34        8.75      2.39 o 
   4  12   4      267.54      246.22      8.47 o 
   5  12   4      258.38      259.19      9.13 o 
   6  12   4       40.56       42.60      3.93 o 
   7  12   4        0.19       -0.15      2.46 o 
   8  12   4        2.48        1.90      2.20 o 
   9  12   4        0.93        2.64      1.33 o 
 -10  13   4       21.23       15.75      2.37 o 
  -9  13   4       10.34       13.36      2.62 o 
  -8  13   4       17.09       13.61      3.27 o 
  -7  13   4      333.14      319.58      9.95 o 
  -6  13   4      337.03      327.15      9.83 o 
  -5  13   4       38.17       34.82      3.62 o 
  -4  13   4       81.77       76.35      4.73 o 
  -3  13   4       83.67       78.69      5.02 o 
  -2  13   4      703.91      666.86     12.42 o 
  -1  13   4       29.81       35.40      3.65 o 
   0  13   4      405.65      382.20      9.44 o 
   1  13   4      107.63       97.48      5.20 o 
   2  13   4      223.60      236.47      7.78 o 
   3  13   4       54.87       55.43      4.75 o 
   4  13   4      504.64      486.08     12.09 o 
   5  13   4      323.36      324.68     10.50 o 
   6  13   4       35.25       32.94      4.10 o 
   7  13   4        3.51        3.28      2.48 o 
   8  13   4       29.38       21.41      2.82 o 
 -10  14   4       14.37       10.49      1.89 o 
  -9  14   4       18.52       14.71      2.48 o 
  -8  14   4       10.81       12.75      2.95 o 
  -7  14   4       64.30       62.34      4.77 o 
  -6  14   4      253.39      229.64      8.47 o 
  -5  14   4        9.46        5.67      3.36 o 
  -4  14   4        0.27       -1.81      2.82 o 
  -3  14   4        1.82        1.68      2.68 o 
  -2  14   4     1071.33     1101.42     17.21 o 
  -1  14   4       21.39       31.55      3.81 o 
   0  14   4      676.70      662.46     13.13 o 
   1  14   4     1037.58      975.19     15.96 o 
   2  14   4       16.76       16.20      3.48 o 
   3  14   4      553.15      542.75     12.71 o 
   4  14   4        9.47        6.42      3.31 o 
   5  14   4        4.11        5.71      3.05 o 
   6  14   4       17.23       19.19      3.07 o 
   7  14   4       24.00       20.88      2.70 o 
   8  14   4        0.75        0.81      1.45 o 
 -10  15   4       13.89       10.76      1.69 o 
  -9  15   4        0.07        2.23      1.56 o 
  -8  15   4        0.00       -1.62      2.53 o 
  -7  15   4        7.72        6.17      3.01 o 
  -6  15   4        6.53        6.22      2.70 o 
  -5  15   4        1.61        2.23      2.53 o 
  -4  15   4       41.57       38.70      4.18 o 
  -3  15   4       60.31       65.87      5.45 o 
  -2  15   4        1.87       -3.00      4.03 o 
  -1  15   4        3.04        8.59      3.77 o 
   0  15   4      965.73     1008.33     17.35 o 
   1  15   4      387.11      372.56     10.70 o 
   2  15   4        5.53        4.39      3.27 o 
   3  15   4      166.51      154.54      7.65 o 
   4  15   4       38.01       32.26      4.34 o 
   5  15   4       44.66       47.91      4.63 o 
   6  15   4       12.57       14.36      3.01 o 
   7  15   4       28.57       26.79      3.08 o 
  -9  16   4        0.11       -1.28      1.61 o 
  -8  16   4        2.62        4.28      2.06 o 
  -7  16   4        0.20        3.15      2.10 o 
  -6  16   4        0.33       -1.82      2.22 o 
  -5  16   4       19.57       18.81      3.14 o 
  -4  16   4       65.26       64.00      5.21 o 
  -3  16   4       27.89       22.87      4.31 o 
  -2  16   4      174.44      191.39      8.82 o 
  -1  16   4     1679.50     1708.65     23.12 o 
   0  16   4        0.91        3.65      3.79 o 
   1  16   4        8.18       14.20      3.79 o 
   2  16   4        0.03       -0.44      2.86 o 
   3  16   4        0.13       -1.79      3.08 o 
   4  16   4       58.85       63.79      5.20 o 
   5  16   4        1.30       -2.03      2.70 o 
   6  16   4        2.95        5.78      2.06 o 
   7  16   4       13.38       10.33      1.99 o 
  -8  17   4        5.56        7.57      1.82 o 
  -7  17   4        1.23        0.55      2.10 o 
  -6  17   4        3.36        1.16      2.51 o 
  -5  17   4        6.53        5.03      2.84 o 
  -4  17   4        0.75       -1.76      2.86 o 
  -3  17   4       56.86       49.92      4.75 o 
  -2  17   4        5.64        1.53      3.50 o 
  -1  17   4      201.64      236.95      9.39 o 
   0  17   4      222.27      222.16      8.88 o 
   1  17   4      151.13      163.71      7.69 o 
   2  17   4        3.17        2.32      3.10 o 
   3  17   4        0.11        3.37      2.30 o 
   4  17   4        0.00       -1.66      2.39 o 
   5  17   4        0.36        1.14      2.03 o 
   6  17   4       16.22       16.67      2.30 o 
  -8  18   4        2.14        2.82      1.65 o 
  -7  18   4        4.68        7.40      2.11 o 
  -6  18   4        0.41        1.95      2.35 o 
  -5  18   4        2.68        2.13      2.48 o 
  -4  18   4        4.15        4.46      2.77 o 
  -3  18   4       36.54       31.97      4.24 o 
  -2  18   4       82.26       82.74      6.39 o 
  -1  18   4       25.35       38.37      4.61 o 
   0  18   4       29.07       20.70      4.38 o 
   1  18   4       31.10       31.27      3.97 o 
   2  18   4        7.11        1.14      3.29 o 
   3  18   4        7.14        4.63      2.65 o 
   4  18   4        4.03        1.99      2.58 o 
   5  18   4        5.85        9.91      2.46 o 
   6  18   4        0.03        0.46      1.49 o 
  -7  19   4        0.03       -0.25      1.47 o 
  -6  19   4        0.02        0.64      1.96 o 
  -5  19   4        2.10        3.87      2.39 o 
  -4  19   4        3.13        3.17      2.70 o 
  -3  19   4       34.31       35.05      3.73 o 
  -2  19   4        0.95       -2.65      3.35 o 
  -1  19   4      160.98      161.88      7.22 o 
   0  19   4      221.30      200.04      8.32 o 
   1  19   4        2.39        4.24      2.25 o 
   2  19   4        1.80        2.72      2.37 o 
   3  19   4        3.17        3.43      2.53 o 
   4  19   4        0.98        1.42      1.82 o 
   5  19   4        0.05       -0.49      1.51 o 
  -6  20   4       24.51       33.36      2.70 o 
  -5  20   4        9.51        9.77      2.63 o 
  -4  20   4        2.96        3.99      2.70 o 
  -3  20   4       12.74       10.16      2.42 o 
  -2  20   4        3.17        2.83      2.22 o 
  -1  20   4       72.59       75.30      5.01 o 
   0  20   4       72.82       73.51      5.51 o 
   1  20   4       13.03       16.27      2.89 o 
   2  20   4       10.02        9.15      2.46 o 
   3  20   4        1.33        1.81      1.85 o 
   4  20   4        1.42        1.26      1.89 o 
  -5  21   4        0.39       -0.79      1.76 o 
  -4  21   4        7.09        7.08      2.32 o 
  -3  21   4       23.30       21.17      3.08 o 
  -2  21   4        1.06        3.76      2.13 o 
  -1  21   4       29.13       29.97      3.26 o 
   0  21   4        4.23        4.58      2.34 o 
   1  21   4       14.07       15.29      2.63 o 
   2  21   4        7.34        2.85      2.20 o 
   3  21   4        8.28       11.62      2.08 o 
  -3  22   4        1.01        3.69      1.40 o 
  -2  22   4        2.27        6.57      1.91 o 
  -1  22   4       23.53       26.53      2.68 o 
   0  22   4        0.01       -1.01      1.77 o 
   1  22   4        0.47        0.78      1.76 o 
 -13   1   5        0.09        0.27      0.93 o 
 -12   1   5       16.09       14.29      2.44 o 
 -11   1   5       49.08       51.19      4.07 o 
 -10   1   5      135.90      130.83      6.33 o 
  -9   1   5      101.76      100.73      5.55 o 
  -8   1   5      259.85      235.46      7.15 o 
  -7   1   5      223.83      228.70      6.35 o 
  -6   1   5      125.54      127.72      4.55 o 
  -5   1   5     1022.18     1087.65     11.30 o 
  -4   1   5      166.99      184.35      4.47 o 
  -3   1   5      315.12      339.48      5.40 o 
  -2   1   5        0.17        2.28      1.13 o 
  -1   1   5       39.13       46.47      2.10 o 
   0   1   5       15.29       18.72      1.56 o 
   1   1   5      650.88      661.82      7.95 o 
   2   1   5      178.36      196.83      4.79 o 
   3   1   5      645.70      625.19      9.01 o 
   4   1   5      351.14      337.27      7.36 o 
   5   1   5       60.34       63.08      3.88 o 
   6   1   5      366.70      339.30      9.23 o 
   7   1   5      676.46      694.21     13.51 o 
   8   1   5       37.23       35.65      4.06 o 
   9   1   5        0.13       -0.93      2.02 o 
  10   1   5        1.58        1.12      1.61 o 
 -13   2   5       14.24       14.17      1.56 o 
 -12   2   5       43.42       38.29      3.39 o 
 -11   2   5       25.78       24.11      3.65 o 
 -10   2   5        2.21        1.90      2.68 o 
  -9   2   5     1144.23     1149.30     16.95 o 
  -8   2   5      189.02      172.74      6.30 o 
  -7   2   5      113.69      113.85      4.77 o 
  -6   2   5       19.16       22.60      2.58 o 
  -5   2   5     2033.75     2107.10     15.83 o 
  -4   2   5      508.94      514.91      7.60 o 
  -3   2   5     1634.09     1684.07     12.33 o 
  -2   2   5      952.14      991.58      8.98 o 
  -1   2   5       54.10       69.16      2.37 o 
   0   2   5     1047.86     1102.63      9.40 o 
   1   2   5      684.18      727.92      8.25 o 
   2   2   5     1786.14     1883.22     14.27 o 
   3   2   5        9.86        4.02      2.01 o 
   4   2   5       71.08       72.78      3.85 o 
   5   2   5       27.66       26.01      2.94 o 
   6   2   5      404.44      396.31      9.89 o 
   7   2   5      133.55      138.75      6.33 o 
   8   2   5       16.59       18.48      3.12 o 
   9   2   5        5.28        8.49      2.75 o 
  10   2   5        7.06        3.99      1.80 o 
 -12   3   5        0.15       -0.10      1.87 o 
 -11   3   5       31.79       31.59      3.15 o 
 -10   3   5       91.47      101.70      5.83 o 
  -9   3   5        3.49        3.35      2.96 o 
  -8   3   5       89.61       92.53      4.65 o 
  -7   3   5       78.66       78.60      4.14 o 
  -6   3   5       55.94       54.35      3.33 o 
  -5   3   5      280.75      286.32      6.16 o 
  -4   3   5     1025.94     1079.57     10.65 o 
  -3   3   5     1670.28     1689.18     12.64 o 
  -2   3   5       59.53       52.87      2.27 o 
  -1   3   5       19.57       20.79      1.58 o 
   0   3   5      593.08      594.32      6.84 o 
   1   3   5      193.47      195.31      4.34 o 
   2   3   5      526.05      522.45      7.67 o 
   3   3   5      556.46      579.67      8.78 o 
   4   3   5      128.47      126.81      4.81 o 
   5   3   5      110.73      102.34      4.60 o 
   6   3   5      122.40      121.02      5.72 o 
   7   3   5       89.40       92.53      5.38 o 
   8   3   5       15.12       19.32      3.45 o 
   9   3   5      150.93      150.03      5.98 o 
  10   3   5        0.55        0.09      1.44 o 
 -12   4   5        0.65       -0.65      1.85 o 
 -11   4   5      117.46      133.78      6.13 o 
 -10   4   5      195.44      200.77      7.86 o 
  -9   4   5       32.76       33.88      3.62 o 
  -8   4   5       17.92       19.98      2.84 o 
  -7   4   5       44.76       45.36      3.53 o 
  -6   4   5       22.87       28.16      2.48 o 
  -5   4   5       16.95       21.33      1.97 o 
  -4   4   5     2591.05     2640.68     17.63 o 
  -3   4   5     1068.29     1133.88     11.07 o 
  -2   4   5        5.59        4.47      1.14 o 
  -1   4   5       16.39       19.54      1.61 o 
   0   4   5       16.21       21.20      1.65 o 
   1   4   5     2483.57     2542.88     15.58 o 
   2   4   5      359.99      342.83      6.31 o 
   3   4   5       74.92       78.73      3.52 o 
   4   4   5      213.76      210.59      6.25 o 
   5   4   5      160.23      156.34      5.93 o 
   6   4   5       98.62      105.33      5.18 o 
   7   4   5        1.66        0.65      2.51 o 
   8   4   5      106.38      112.58      5.74 o 
   9   4   5       10.78       10.04      2.37 o 
  10   4   5        4.13        4.33      1.63 o 
 -12   5   5       93.74       93.71      4.24 o 
 -11   5   5       73.22       74.52      4.88 o 
 -10   5   5       48.21       54.03      4.36 o 
  -9   5   5       40.58       33.09      4.26 o 
  -8   5   5       74.08       71.75      4.70 o 
  -7   5   5       29.87       29.59      3.05 o 
  -6   5   5      147.91      149.51      5.22 o 
  -5   5   5       48.01       41.34      2.70 o 
  -4   5   5      224.03      245.31      5.78 o 
  -3   5   5      427.91      449.26      6.84 o 
  -2   5   5       86.01       77.78      2.75 o 
  -1   5   5       86.66       91.08      3.03 o 
   0   5   5      154.52      165.22      4.10 o 
   1   5   5      252.83      284.99      5.58 o 
   2   5   5        8.00        8.33      1.71 o 
   3   5   5      158.62      152.24      4.99 o 
   4   5   5       16.87       16.57      2.74 o 
   5   5   5        0.55        2.25      2.02 o 
   6   5   5       19.01       24.34      3.21 o 
   7   5   5       12.36       14.76      3.08 o 
   8   5   5       31.34       30.45      3.73 o 
   9   5   5        1.28        2.73      2.29 o 
  10   5   5       83.62       77.34      3.31 o 
 -12   6   5       19.31       17.60      2.27 o 
 -11   6   5       22.94       24.32      2.98 o 
 -10   6   5       14.46       16.40      2.82 o 
  -9   6   5        2.41        3.21      2.41 o 
  -8   6   5        3.74        8.52      2.16 o 
  -7   6   5        5.50       11.13      2.25 o 
  -6   6   5        1.54        4.41      1.75 o 
  -5   6   5        0.54        1.83      1.68 o 
  -4   6   5      459.03      421.91      7.31 o 
  -3   6   5       40.78       45.49      2.62 o 
  -2   6   5      716.86      697.32      7.99 o 
  -1   6   5       51.54       50.05      2.49 o 
   0   6   5      230.88      247.12      5.14 o 
   1   6   5      695.69      687.78      8.80 o 
   2   6   5       67.23       64.03      3.28 o 
   3   6   5        0.41        0.46      1.75 o 
   4   6   5       13.22       14.36      2.51 o 
   5   6   5       26.38       29.74      3.34 o 
   6   6   5       67.49       64.76      4.64 o 
   7   6   5       96.97       99.15      5.74 o 
   8   6   5       10.30        6.42      2.63 o 
   9   6   5       40.21       47.78      3.54 o 
  10   6   5        9.25        6.07      1.68 o 
 -12   7   5       25.18       21.40      2.20 o 
 -11   7   5        7.44        9.26      2.29 o 
 -10   7   5        0.34        1.93      2.16 o 
  -9   7   5       23.41       27.11      3.58 o 
  -8   7   5        0.14        0.02      2.22 o 
  -7   7   5       13.88       14.59      2.81 o 
  -6   7   5        0.79        0.59      1.83 o 
  -5   7   5        2.45        3.65      1.77 o 
  -4   7   5       40.39       37.82      2.65 o 
  -3   7   5      524.53      500.73      7.57 o 
  -2   7   5      333.72      339.39      6.05 o 
  -1   7   5       12.11        9.37      1.68 o 
   0   7   5       37.39       45.24      2.44 o 
   1   7   5      116.26      108.74      3.87 o 
   2   7   5      137.60      149.79      4.79 o 
   3   7   5        3.38        4.94      1.85 o 
   4   7   5      109.24      116.30      5.29 o 
   5   7   5       19.71       20.97      3.05 o 
   6   7   5       17.93       23.93      3.15 o 
   7   7   5        7.66        8.40      3.17 o 
   8   7   5        3.28        2.67      2.37 o 
   9   7   5        0.21        2.28      1.68 o 
 -12   8   5        8.88        6.47      1.56 o 
 -11   8   5        4.84        6.98      2.08 o 
 -10   8   5        5.43        7.74      2.18 o 
  -9   8   5       11.55        8.64      3.00 o 
  -8   8   5        0.08        2.55      2.35 o 
  -7   8   5      297.43      291.13      8.45 o 
  -6   8   5        3.33        4.20      2.04 o 
  -5   8   5      171.04      172.16      5.55 o 
  -4   8   5       43.65       51.18      2.98 o 
  -3   8   5       56.73       59.59      3.10 o 
  -2   8   5      467.91      431.88      7.14 o 
  -1   8   5      106.92      116.12      3.85 o 
   0   8   5      567.97      543.42      8.26 o 
   1   8   5      111.22      123.26      4.32 o 
   2   8   5      284.59      303.28      6.98 o 
   3   8   5       40.18       42.55      3.34 o 
   4   8   5      108.16      113.75      5.35 o 
   5   8   5       62.47       70.14      4.70 o 
   6   8   5       22.78       17.25      3.17 o 
   7   8   5      102.90      107.40      5.79 o 
   8   8   5       55.98       53.89      3.95 o 
   9   8   5        3.61        5.09      1.70 o 
 -12   9   5        9.46        7.74      1.16 o 
 -11   9   5       51.02       46.90      3.10 o 
 -10   9   5        0.00       -0.68      2.01 o 
  -9   9   5      146.95      152.68      6.63 o 
  -8   9   5       64.24       64.11      4.83 o 
  -7   9   5        3.20        8.21      2.20 o 
  -6   9   5        0.06        0.98      1.99 o 
  -5   9   5      377.52      358.98      8.19 o 
  -4   9   5       29.79       30.80      2.53 o 
  -3   9   5        4.53        2.44      1.63 o 
  -2   9   5       73.91       75.40      3.54 o 
  -1   9   5        0.95        1.31      1.23 o 
   0   9   5       36.74       29.87      2.44 o 
   1   9   5      259.90      261.16      6.46 o 
   2   9   5      527.21      502.09      9.29 o 
   3   9   5       42.04       37.78      3.46 o 
   4   9   5      302.05      290.68      8.45 o 
   5   9   5       26.44       26.73      3.84 o 
   6   9   5       18.00       16.72      3.15 o 
   7   9   5       34.26       27.70      3.73 o 
   8   9   5        2.35        2.42      1.96 o 
   9   9   5        0.46        1.72      1.37 o 
 -11  10   5        0.11        0.37      1.54 o 
 -10  10   5        7.54       12.09      2.25 o 
  -9  10   5       22.35       25.16      3.45 o 
  -8  10   5        3.13        4.42      2.65 o 
  -7  10   5       63.66       56.35      4.32 o 
  -6  10   5        4.29        4.77      2.30 o 
  -5  10   5      208.28      183.59      6.11 o 
  -4  10   5      340.50      298.44      7.19 o 
  -3  10   5      109.85      115.05      4.50 o 
  -2  10   5      202.35      193.33      5.63 o 
  -1  10   5        0.83        1.73      1.80 o 
   0  10   5        2.62        2.54      1.68 o 
   1  10   5       10.35        9.76      1.87 o 
   2  10   5       25.21       24.18      2.91 o 
   3  10   5       39.23       34.83      3.19 o 
   4  10   5       58.77       62.11      4.46 o 
   5  10   5        7.00        5.34      3.03 o 
   6  10   5       71.75       78.09      5.02 o 
   7  10   5       28.89       27.37      3.10 o 
   8  10   5        1.68        0.29      2.20 o 
   9  10   5       24.55       18.53      2.04 o 
 -11  11   5       13.96       14.94      1.99 o 
 -10  11   5       19.60       15.48      2.62 o 
  -9  11   5       62.24       55.02      4.34 o 
  -8  11   5        3.10        3.62      2.46 o 
  -7  11   5      415.33      401.29     10.27 o 
  -6  11   5      466.72      442.75     10.26 o 
  -5  11   5       53.05       61.16      3.91 o 
  -4  11   5       20.18       16.93      2.56 o 
  -3  11   5      271.79      254.49      7.13 o 
  -2  11   5       75.92       79.41      4.03 o 
  -1  11   5       44.96       44.20      3.01 o 
   0  11   5        5.00        3.63      2.37 o 
   1  11   5       67.53       66.70      3.73 o 
   2  11   5       25.85       23.19      3.02 o 
   3  11   5        0.01       -1.40      2.32 o 
   4  11   5       60.73       65.55      4.53 o 
   5  11   5      121.39      124.34      6.27 o 
   6  11   5       32.74       34.29      3.74 o 
   7  11   5       26.78       30.14      2.98 o 
   8  11   5        2.70        1.75      1.99 o 
 -11  12   5        2.19        2.46      1.20 o 
 -10  12   5       18.84       19.66      2.32 o 
  -9  12   5       23.76       21.87      3.29 o 
  -8  12   5       36.32       32.87      3.52 o 
  -7  12   5      302.97      279.01      8.78 o 
  -6  12   5      627.57      574.71     11.85 o 
  -5  12   5      298.24      270.07      8.00 o 
  -4  12   5      118.13      109.24      5.29 o 
  -3  12   5       11.42       11.60      2.34 o 
  -2  12   5       67.78       62.29      3.87 o 
  -1  12   5        8.15        8.54      2.18 o 
   0  12   5      377.94      360.82      8.71 o 
   1  12   5      110.52      103.11      5.02 o 
   2  12   5      173.39      170.10      6.50 o 
   3  12   5      870.33      807.63     14.28 o 
   4  12   5       67.39       73.97      5.13 o 
   5  12   5       15.55       18.76      3.40 o 
   6  12   5        2.68        2.97      2.18 o 
   7  12   5        0.30        0.05      2.04 o 
   8  12   5        4.63        4.82      1.78 o 
 -10  13   5        4.37        5.56      1.85 o 
  -9  13   5        0.60        4.06      1.61 o 
  -8  13   5       72.56       69.62      4.76 o 
  -7  13   5       66.46       57.81      4.53 o 
  -6  13   5       18.72       19.82      3.41 o 
  -5  13   5      561.40      528.18     11.76 o 
  -4  13   5       17.14       21.20      3.07 o 
  -3  13   5      224.31      219.84      7.31 o 
  -2  13   5        0.40        0.06      2.15 o 
  -1  13   5        9.31        9.44      2.29 o 
   0  13   5       84.98       78.43      4.82 o 
   1  13   5       37.28       47.80      3.88 o 
   2  13   5      537.98      499.49     11.42 o 
   3  13   5      205.99      207.57      7.93 o 
   4  13   5       31.08       29.92      3.55 o 
   5  13   5        0.00        1.22      2.13 o 
   6  13   5        0.23        0.04      1.91 o 
   7  13   5        0.88        0.59      1.91 o 
   8  13   5        6.66        5.92      1.68 o 
 -10  14   5        1.35        1.44      1.36 o 
  -9  14   5        0.40        2.08      1.89 o 
  -8  14   5        3.80        4.65      2.13 o 
  -7  14   5        7.32        9.97      2.39 o 
  -6  14   5      135.73      126.35      6.25 o 
  -5  14   5      305.66      283.47      9.01 o 
  -4  14   5       27.11       25.99      3.46 o 
  -3  14   5      474.95      460.50     11.20 o 
  -2  14   5       11.85       18.47      3.47 o 
  -1  14   5        1.57        7.15      2.93 o 
   0  14   5       78.99       90.03      5.31 o 
   1  14   5      263.01      261.87      8.49 o 
   2  14   5       35.06       22.20      4.14 o 
   3  14   5      124.37      122.82      6.46 o 
   4  14   5        1.93        4.24      2.72 o 
   5  14   5       39.29       39.15      4.12 o 
   6  14   5        1.07       -0.34      2.16 o 
   7  14   5        0.05       -1.56      1.87 o 
  -9  15   5        0.48       -1.28      1.61 o 
  -8  15   5        2.03        2.45      2.10 o 
  -7  15   5       11.10       12.82      2.82 o 
  -6  15   5       67.53       69.86      5.02 o 
  -5  15   5       53.93       62.43      5.02 o 
  -4  15   5       90.10       82.73      5.38 o 
  -3  15   5      128.45      140.47      6.88 o 
  -2  15   5       10.75        5.41      3.48 o 
  -1  15   5      108.64      119.08      6.84 o 
   0  15   5       30.52       33.07      4.19 o 
   1  15   5       27.75       39.66      4.72 o 
   2  15   5       33.24       33.15      3.96 o 
   3  15   5       20.96       25.40      3.45 o 
   4  15   5       68.05       74.05      5.16 o 
   5  15   5        2.11        2.40      2.34 o 
   6  15   5        9.85        7.95      2.44 o 
   7  15   5        6.77        8.46      1.49 o 
  -9  16   5       13.64        8.32      1.92 o 
  -8  16   5        0.22        0.32      1.63 o 
  -7  16   5        0.05       -1.74      2.08 o 
  -6  16   5       20.93       18.56      3.34 o 
  -5  16   5       18.95       17.59      3.24 o 
  -4  16   5        3.17        4.25      2.91 o 
  -3  16   5       42.82       31.27      4.28 o 
  -2  16   5       57.75       67.48      5.55 o 
  -1  16   5       26.00       32.14      4.24 o 
   0  16   5      194.47      192.24      8.31 o 
   1  16   5      547.67      517.15     12.62 o 
   2  16   5      220.93      231.20      8.54 o 
   3  16   5        2.72        1.25      2.48 o 
   4  16   5        6.12        6.81      2.65 o 
   5  16   5        7.90        8.58      2.63 o 
   6  16   5        1.11        3.54      1.70 o 
  -8  17   5        1.80        0.65      1.59 o 
  -7  17   5       22.80       28.45      3.08 o 
  -6  17   5        9.60        9.43      2.46 o 
  -5  17   5        4.57        3.76      2.84 o 
  -4  17   5       10.68       10.49      3.28 o 
  -3  17   5       57.93       58.45      5.08 o 
  -2  17   5      144.07      150.54      7.32 o 
  -1  17   5      136.13      139.08      7.01 o 
   0  17   5      162.33      160.69      7.24 o 
   1  17   5        1.26        1.33      2.53 o 
   2  17   5       12.70       11.62      3.08 o 
   3  17   5       39.51       38.43      3.76 o 
   4  17   5        4.01        3.84      2.01 o 
   5  17   5        0.00       -1.74      2.08 o 
   6  17   5        0.01       -0.95      1.64 o 
  -8  18   5        4.28        5.03      1.64 o 
  -7  18   5        6.74        9.95      1.84 o 
  -6  18   5        2.36        2.74      2.22 o 
  -5  18   5        2.22        2.28      2.60 o 
  -4  18   5       17.26       16.14      3.22 o 
  -3  18   5       61.58       62.27      5.12 o 
  -2  18   5        0.43       -1.03      2.41 o 
  -1  18   5       61.68       61.81      5.17 o 
   0  18   5       47.49       42.49      4.74 o 
   1  18   5        4.23        2.57      2.75 o 
   2  18   5       15.09       13.44      3.31 o 
   3  18   5        0.00       -2.32      2.77 o 
   4  18   5        1.57        2.39      2.08 o 
   5  18   5        0.01        0.32      1.26 o 
  -7  19   5       16.49       18.06      2.41 o 
  -6  19   5        0.11        2.59      1.77 o 
  -5  19   5       45.61       46.82      3.69 o 
  -4  19   5       15.44       11.13      2.63 o 
  -3  19   5        2.23        0.97      2.58 o 
  -2  19   5        5.52        5.69      2.56 o 
  -1  19   5        2.72        2.65      2.25 o 
   0  19   5       93.75       90.04      5.44 o 
   1  19   5       50.79       60.95      4.34 o 
   2  19   5       20.27       30.38      3.41 o 
   3  19   5        0.01       -0.15      2.16 o 
   4  19   5       44.93       48.51      3.17 o 
  -6  20   5       21.30       22.61      2.23 o 
  -5  20   5        0.18       -0.51      1.89 o 
  -4  20   5       43.73       44.67      3.58 o 
  -3  20   5        0.03        1.52      1.92 o 
  -2  20   5       12.08       10.53      2.65 o 
  -1  20   5        6.67       10.26      2.42 o 
   0  20   5        1.14        3.44      2.06 o 
   1  20   5        6.58        1.88      2.18 o 
   2  20   5       14.64       15.08      2.10 o 
   3  20   5        6.02        3.93      1.97 o 
  -4  21   5        0.01        0.61      1.49 o 
  -3  21   5        0.01        1.35      1.49 o 
  -2  21   5        0.00       -0.29      1.68 o 
  -1  21   5        7.59        9.20      1.95 o 
   0  21   5        4.30        5.74      1.83 o 
   1  21   5       11.56       16.12      2.27 o 
   2  21   5        5.19        7.60      2.09 o 
  -2  22   5        1.54       -0.37      1.57 o 
  -1  22   5        0.01        2.42      1.29 o 
 -13   0   6       13.75        8.68      1.44 o 
 -12   0   6       33.82       29.64      2.84 o 
 -11   0   6       73.84       84.66      4.86 o 
 -10   0   6      374.79      359.28      9.50 o 
  -9   0   6      803.78      803.71     13.68 o 
  -8   0   6      313.49      298.37      8.12 o 
  -7   0   6       25.81       29.61      2.95 o 
  -6   0   6      259.39      258.97      6.29 o 
  -5   0   6      410.68      431.37      7.33 o 
  -4   0   6      835.96      849.39      9.46 o 
  -3   0   6       36.74       38.41      2.08 o 
  -2   0   6       14.87       17.58      1.52 o 
  -1   0   6      609.17      611.12      7.29 o 
   0   0   6       18.21       14.38      1.51 o 
   1   0   6     1811.63     1869.89     14.14 o 
   2   0   6      199.90      212.80      5.33 o 
   3   0   6       35.13       38.68      2.82 o 
   4   0   6      510.15      489.99      9.32 o 
   5   0   6      551.70      523.55     10.43 o 
   6   0   6     2047.97     1930.83     21.05 o 
   7   0   6       88.94       75.69      4.96 o 
   8   0   6       37.99       46.34      3.92 o 
   9   0   6      249.89      235.45      6.30 o 
 -13   1   6       14.49        9.46      1.44 o 
 -12   1   6      202.31      187.01      5.76 o 
 -11   1   6        0.56       -0.24      2.30 o 
 -10   1   6      134.98      139.53      6.20 o 
  -9   1   6     1078.53     1029.77     15.45 o 
  -8   1   6       92.92       86.05      4.75 o 
  -7   1   6      262.01      250.84      6.70 o 
  -6   1   6       28.22       25.84      2.51 o 
  -5   1   6       80.15       85.45      3.67 o 
  -4   1   6     2268.26     2337.64     15.78 o 
  -3   1   6       50.25       62.90      2.72 o 
  -2   1   6       43.76       39.56      2.01 o 
  -1   1   6      222.49      243.63      4.75 o 
   0   1   6      245.91      247.22      4.98 o 
   1   1   6     1342.15     1404.96     12.42 o 
   2   1   6      114.80      139.37      4.39 o 
   3   1   6      169.45      159.57      4.93 o 
   4   1   6      111.74      102.48      4.62 o 
   5   1   6       71.48       67.82      4.09 o 
   6   1   6      419.47      399.96      9.95 o 
   7   1   6       20.74       19.85      3.29 o 
   8   1   6       39.30       33.59      3.33 o 
   9   1   6       35.54       26.71      2.81 o 
 -12   2   6        0.03       -0.48      2.08 o 
 -11   2   6       66.78       63.80      4.20 o 
 -10   2   6       26.19       26.31      3.58 o 
  -9   2   6      181.06      173.68      6.98 o 
  -8   2   6        0.04        1.42      1.84 o 
  -7   2   6       57.85       53.13      3.47 o 
  -6   2   6      111.07      112.13      4.32 o 
  -5   2   6       12.09       20.67      2.13 o 
  -4   2   6        0.01        3.41      1.58 o 
  -3   2   6     1062.41     1081.66     10.75 o 
  -2   2   6       60.55       64.81      2.53 o 
  -1   2   6        6.62        5.25      1.21 o 
   0   2   6       58.24       59.44      2.82 o 
   1   2   6       21.84       18.62      2.01 o 
   2   2   6       26.92       37.42      2.46 o 
   3   2   6        2.40        3.02      1.82 o 
   4   2   6      235.04      234.33      6.59 o 
   5   2   6        8.05       11.37      2.44 o 
   6   2   6      777.75      751.65     13.18 o 
   7   2   6        1.83        4.37      2.06 o 
   8   2   6       37.28       35.23      3.65 o 
   9   2   6      121.36      114.75      4.77 o 
 -12   3   6       12.80       15.91      2.11 o 
 -11   3   6       18.17       19.20      2.84 o 
 -10   3   6      110.65      118.35      5.89 o 
  -9   3   6       18.50       22.90      3.61 o 
  -8   3   6       39.43       39.10      3.54 o 
  -7   3   6       59.09       59.27      3.61 o 
  -6   3   6      340.01      319.50      7.08 o 
  -5   3   6        4.89       10.45      1.68 o 
  -4   3   6      398.57      435.16      7.10 o 
  -3   3   6      139.43      144.81      4.05 o 
  -2   3   6       32.04       24.48      1.69 o 
  -1   3   6      810.64      840.99      9.10 o 
   0   3   6     2448.17     2547.97     15.46 o 
   1   3   6       97.55       95.19      3.39 o 
   2   3   6        0.08        5.14      1.91 o 
   3   3   6      184.34      182.65      5.37 o 
   4   3   6        0.00        0.67      1.99 o 
   5   3   6       37.48       31.17      3.34 o 
   6   3   6       75.04       77.85      4.90 o 
   7   3   6       23.20       20.60      3.55 o 
   8   3   6      209.79      207.36      7.00 o 
   9   3   6        0.89        0.02      1.62 o 
 -12   4   6       97.84       97.45      4.22 o 
 -11   4   6       21.99       16.48      3.02 o 
 -10   4   6      555.07      561.08     12.14 o 
  -9   4   6      168.56      182.11      7.10 o 
  -8   4   6       75.48       81.69      4.86 o 
  -7   4   6       30.75       26.53      2.96 o 
  -6   4   6        0.28        0.67      1.68 o 
  -5   4   6      137.35      131.59      4.59 o 
  -4   4   6       14.24       11.15      1.65 o 
  -3   4   6     2421.61     2513.84     16.84 o 
  -2   4   6     1082.39     1083.09      9.49 o 
  -1   4   6      202.48      218.28      4.69 o 
   0   4   6      923.48      953.96     10.06 o 
   1   4   6      126.25      131.62      4.38 o 
   2   4   6      155.95      141.76      4.48 o 
   3   4   6      102.01       99.08      4.10 o 
   4   4   6       13.67       16.15      2.56 o 
   5   4   6       27.36       19.51      2.89 o 
   6   4   6        9.53       16.11      2.91 o 
   7   4   6      379.03      383.76      9.97 o 
   8   4   6       52.80       48.01      3.94 o 
   9   4   6       33.06       34.01      2.81 o 
 -12   5   6        9.31        8.20      2.04 o 
 -11   5   6       43.04       47.14      3.81 o 
 -10   5   6       57.05       57.42      4.71 o 
  -9   5   6      263.18      262.88      8.32 o 
  -8   5   6       38.53       35.77      3.48 o 
  -7   5   6        1.46        3.48      1.70 o 
  -6   5   6        5.15        8.97      2.02 o 
  -5   5   6       41.92       47.63      3.55 o 
  -4   5   6       97.92       81.84      3.43 o 
  -3   5   6      822.24      879.52      9.81 o 
  -2   5   6     1319.36     1294.30     10.74 o 
  -1   5   6      130.65      126.24      3.77 o 
   0   5   6      758.56      805.73      9.58 o 
   1   5   6        9.79       15.93      1.85 o 
   2   5   6       79.73       94.21      3.88 o 
   3   5   6        6.04        3.54      1.69 o 
   4   5   6        1.39       -0.06      1.80 o 
   5   5   6       41.92       40.06      3.81 o 
   6   5   6      159.91      161.17      6.65 o 
   7   5   6       38.23       40.06      3.93 o 
   8   5   6       76.09       75.05      4.55 o 
   9   5   6        1.34        0.77      1.65 o 
 -12   6   6        6.04        4.55      1.78 o 
 -11   6   6        1.26        1.10      2.15 o 
 -10   6   6        5.71        9.53      2.56 o 
  -9   6   6        1.94        2.01      2.37 o 
  -8   6   6       75.94       85.94      4.79 o 
  -7   6   6        0.79       -0.37      1.91 o 
  -6   6   6        2.37        1.83      1.68 o 
  -5   6   6      131.14      131.21      4.73 o 
  -4   6   6        1.28        1.02      1.35 o 
  -3   6   6      599.68      602.06      8.28 o 
  -2   6   6      672.95      655.47      8.12 o 
  -1   6   6     3892.55     4026.57     20.69 o 
   0   6   6     1530.47     1578.68     13.54 o 
   1   6   6       86.03       78.84      3.41 o 
   2   6   6       61.64       64.68      3.29 o 
   3   6   6        6.73       11.23      2.29 o 
   4   6   6        2.21        4.99      1.82 o 
   5   6   6        0.00       -0.52      2.30 o 
   6   6   6       12.70       18.72      3.24 o 
   7   6   6       10.34       16.58      2.79 o 
   8   6   6        0.87        0.90      1.99 o 
   9   6   6        1.71        4.25      1.57 o 
 -12   7   6        0.45        1.25      1.19 o 
 -11   7   6      216.94      211.10      6.48 o 
 -10   7   6        4.02        7.43      2.41 o 
  -9   7   6       34.99       40.62      3.97 o 
  -8   7   6       10.83       10.54      2.68 o 
  -7   7   6       28.35       24.00      3.19 o 
  -6   7   6       89.05       88.29      4.59 o 
  -5   7   6        0.39        2.86      1.40 o 
  -4   7   6        0.45        1.14      1.49 o 
  -3   7   6      133.83      143.03      4.36 o 
  -2   7   6     1004.23      992.05     10.49 o 
  -1   7   6       85.31       81.13      3.41 o 
   0   7   6       35.91       42.97      2.79 o 
   1   7   6       25.15       23.70      2.22 o 
   2   7   6       19.83       18.35      2.41 o 
   3   7   6        0.00       -0.43      1.80 o 
   4   7   6       16.83       20.12      2.74 o 
   5   7   6      146.48      148.69      6.35 o 
   6   7   6       42.76       42.24      3.77 o 
   7   7   6       14.52       13.18      2.89 o 
   8   7   6      198.65      192.34      6.39 o 
   9   7   6        2.98        3.67      1.54 o 
 -12   8   6       14.47        9.01      1.63 o 
 -11   8   6      103.97       92.98      4.40 o 
 -10   8   6       82.94       82.35      4.71 o 
  -9   8   6        1.25        1.52      2.51 o 
  -8   8   6        7.88       11.72      2.51 o 
  -7   8   6      172.78      175.64      6.68 o 
  -6   8   6       58.89       57.02      3.85 o 
  -5   8   6        4.57        3.10      1.83 o 
  -4   8   6      166.82      161.95      4.98 o 
  -3   8   6      294.34      286.32      6.15 o 
  -2   8   6      200.87      202.57      5.29 o 
  -1   8   6      160.73      155.83      4.69 o 
   0   8   6      268.18      265.79      6.15 o 
   1   8   6       13.60       11.14      2.13 o 
   2   8   6        6.47       16.07      2.42 o 
   3   8   6      145.81      141.02      5.76 o 
   4   8   6        0.08        0.36      2.04 o 
   5   8   6        9.84        6.00      2.62 o 
   6   8   6        2.66        1.38      2.56 o 
   7   8   6       98.27       92.36      5.04 o 
   8   8   6       46.16       48.65      3.41 o 
   9   8   6        8.35        8.04      1.38 o 
 -11   9   6       27.56       25.46      2.56 o 
 -10   9   6       74.22       67.81      4.10 o 
  -9   9   6       13.89       20.03      2.88 o 
  -8   9   6        2.43        1.73      2.20 o 
  -7   9   6      317.21      324.56      8.85 o 
  -6   9   6      143.28      127.98      5.27 o 
  -5   9   6       35.75       35.88      2.67 o 
  -4   9   6        4.49        3.68      1.61 o 
  -3   9   6       35.61       32.83      2.56 o 
  -2   9   6      306.27      309.58      6.79 o 
  -1   9   6      183.57      188.58      5.47 o 
   0   9   6      108.16      105.49      4.23 o 
   1   9   6        1.33        1.40      1.73 o 
   2   9   6       16.17       16.43      2.16 o 
   3   9   6      195.95      201.14      6.67 o 
   4   9   6        0.05       -0.72      2.37 o 
   5   9   6        0.07       -0.18      2.06 o 
   6   9   6        6.41        5.63      2.82 o 
   7   9   6        1.06       -0.66      2.10 o 
   8   9   6       47.41       41.30      2.96 o 
 -11  10   6       15.42       11.96      1.92 o 
 -10  10   6       13.91       15.28      2.25 o 
  -9  10   6       15.27       16.04      2.65 o 
  -8  10   6       45.93       39.70      4.02 o 
  -7  10   6      133.99      132.70      6.02 o 
  -6  10   6        0.19        3.33      2.04 o 
  -5  10   6       35.87       36.61      3.24 o 
  -4  10   6        0.58        1.97      1.57 o 
  -3  10   6       27.46       26.17      2.49 o 
  -2  10   6        8.72        7.48      1.87 o 
  -1  10   6       60.65       71.82      3.71 o 
   0  10   6      373.93      348.74      7.81 o 
   1  10   6        5.48        8.43      1.99 o 
   2  10   6       15.84       12.65      2.77 o 
   3  10   6        9.71        4.72      2.46 o 
   4  10   6      610.70      615.44     12.56 o 
   5  10   6       13.04       18.95      3.05 o 
   6  10   6       14.20       16.71      2.89 o 
   7  10   6        0.02        0.46      1.73 o 
   8  10   6       15.78       14.31      1.87 o 
 -11  11   6        0.01        1.28      1.08 o 
 -10  11   6       13.44        9.56      2.30 o 
  -9  11   6        3.38        0.36      2.27 o 
  -8  11   6       14.60       13.97      2.58 o 
  -7  11   6      176.54      164.93      6.63 o 
  -6  11   6      303.71      285.82      7.79 o 
  -5  11   6       86.00       83.87      4.45 o 
  -4  11   6        2.87        1.80      1.90 o 
  -3  11   6      310.00      289.95      7.38 o 
  -2  11   6       39.05       34.42      3.01 o 
  -1  11   6       29.76       28.94      2.91 o 
   0  11   6        0.98        1.76      1.84 o 
   1  11   6        3.31        4.20      1.82 o 
   2  11   6      265.16      232.99      7.17 o 
   3  11   6       24.56       17.23      3.29 o 
   4  11   6        7.79        6.91      2.67 o 
   5  11   6       34.51       37.68      3.73 o 
   6  11   6        4.33        6.01      2.20 o 
   7  11   6        4.28        4.52      1.92 o 
   8  11   6        0.01       -0.94      1.27 o 
 -11  12   6        5.78        5.29      1.31 o 
 -10  12   6       20.96       19.28      2.18 o 
  -9  12   6       14.34       12.96      2.41 o 
  -8  12   6       22.50       15.71      2.94 o 
  -7  12   6       18.88       16.52      2.89 o 
  -6  12   6      226.80      230.82      7.76 o 
  -5  12   6     1447.68     1402.10     17.13 o 
  -4  12   6      127.25      123.06      5.63 o 
  -3  12   6       29.30       28.82      3.08 o 
  -2  12   6      274.04      266.12      7.79 o 
  -1  12   6      120.39      109.78      5.23 o 
   0  12   6        6.98        8.42      2.77 o 
   1  12   6       28.35       24.90      3.34 o 
   2  12   6     1099.52     1075.01     15.91 o 
   3  12   6      109.31      107.25      5.77 o 
   4  12   6       38.73       36.78      3.80 o 
   5  12   6       32.16       27.47      3.41 o 
   6  12   6       11.62       10.66      2.41 o 
   7  12   6        6.07        6.04      1.87 o 
   8  12   6        0.00        0.88      1.01 o 
 -10  13   6        2.02        2.85      1.44 o 
  -9  13   6        0.12        2.73      1.56 o 
  -8  13   6       19.75       19.37      2.67 o 
  -7  13   6       23.37       21.24      3.10 o 
  -6  13   6       42.50       39.46      3.59 o 
  -5  13   6      100.78       82.52      4.96 o 
  -4  13   6       68.23       60.66      4.67 o 
  -3  13   6        9.31       10.12      3.08 o 
  -2  13   6      562.60      603.26     12.17 o 
  -1  13   6        0.09        3.80      2.42 o 
   0  13   6       19.22       15.56      2.96 o 
   1  13   6      814.02      782.35     13.86 o 
   2  13   6      177.78      164.75      6.99 o 
   3  13   6       89.38       91.70      5.10 o 
   4  13   6      111.00      108.43      5.80 o 
   5  13   6       10.63       11.44      2.48 o 
   6  13   6        2.55       -0.06      1.94 o 
   7  13   6        9.61        9.18      1.63 o 
 -10  14   6        9.34       10.44      1.63 o 
  -9  14   6        6.48        7.07      1.58 o 
  -8  14   6       53.02       43.69      3.65 o 
  -7  14   6       54.66       46.42      3.81 o 
  -6  14   6        4.53        3.12      2.51 o 
  -5  14   6       34.25       28.21      3.96 o 
  -4  14   6       24.89       28.09      3.45 o 
  -3  14   6      113.91      118.49      5.98 o 
  -2  14   6       42.44       39.83      4.63 o 
  -1  14   6        3.50        5.51      2.84 o 
   0  14   6        8.10        9.91      3.29 o 
   1  14   6      191.88      195.21      7.57 o 
   2  14   6       24.32       30.04      3.92 o 
   3  14   6       78.50       70.17      5.00 o 
   4  14   6       35.22       38.83      3.55 o 
   5  14   6       18.82       21.28      2.91 o 
   6  14   6        1.01        1.10      1.54 o 
   7  14   6        0.16        1.12      1.18 o 
  -9  15   6        0.07        0.25      1.59 o 
  -8  15   6       17.38       17.97      2.67 o 
  -7  15   6        0.00        1.74      2.01 o 
  -6  15   6        0.05       -1.31      2.44 o 
  -5  15   6        4.08        5.88      2.77 o 
  -4  15   6      782.09      761.18     14.71 o 
  -3  15   6        0.55        3.83      2.89 o 
  -2  15   6      164.08      175.97      7.67 o 
  -1  15   6      530.64      539.97     12.45 o 
   0  15   6      114.31      104.73      6.03 o 
   1  15   6      265.69      260.03      8.68 o 
   2  15   6       41.20       41.46      4.00 o 
   3  15   6        0.20        1.77      2.41 o 
   4  15   6        7.72        7.13      2.39 o 
   5  15   6        0.26       -0.70      1.75 o 
   6  15   6        1.37        2.27      1.44 o 
  -9  16   6        0.20       -1.21      1.49 o 
  -8  16   6        0.00       -0.26      1.75 o 
  -7  16   6        2.36        2.42      2.16 o 
  -6  16   6        3.59        4.77      2.11 o 
  -5  16   6       60.83       53.48      4.50 o 
  -4  16   6        0.11        1.45      2.75 o 
  -3  16   6      140.52      151.51      7.19 o 
  -2  16   6       17.00       21.19      3.39 o 
  -1  16   6       12.08        9.42      3.48 o 
   0  16   6        1.05       -0.23      2.88 o 
   1  16   6      301.81      324.37     10.03 o 
   2  16   6      278.11      277.23      8.76 o 
   3  16   6        5.89        6.80      2.22 o 
   4  16   6        5.85        7.63      2.22 o 
   5  16   6        2.80        3.31      1.82 o 
   6  16   6        0.31       -0.32      1.25 o 
  -8  17   6        1.95        4.34      1.26 o 
  -7  17   6        5.06        2.20      2.25 o 
  -6  17   6       11.97       10.49      2.49 o 
  -5  17   6        0.72        3.28      2.42 o 
  -4  17   6       41.84       36.16      4.29 o 
  -3  17   6       58.32       57.02      4.68 o 
  -2  17   6       48.48       41.39      4.28 o 
  -1  17   6       79.90       88.32      5.31 o 
   0  17   6        0.10        0.63      2.75 o 
   1  17   6       12.69       11.96      3.15 o 
   2  17   6       36.10       35.71      4.04 o 
   3  17   6        1.66        0.93      2.39 o 
   4  17   6        4.11        2.20      1.99 o 
   5  17   6        4.51        4.32      1.40 o 
  -7  18   6        2.94        1.01      1.76 o 
  -6  18   6        0.94        0.59      1.92 o 
  -5  18   6        2.79       -0.03      2.35 o 
  -4  18   6        0.01        2.39      2.09 o 
  -3  18   6       23.59       17.56      3.12 o 
  -2  18   6       23.53       22.08      3.17 o 
  -1  18   6       58.57       63.39      4.59 o 
   0  18   6        0.00        0.39      2.51 o 
   1  18   6        2.67        3.31      2.62 o 
   2  18   6        1.19        0.16      2.13 o 
   3  18   6       15.41       15.41      2.34 o 
   4  18   6       13.59       15.31      2.06 o 
  -6  19   6        1.22        1.55      1.87 o 
  -5  19   6       20.82       23.36      2.82 o 
  -4  19   6        4.02        5.15      2.44 o 
  -3  19   6        0.72        2.84      2.02 o 
  -2  19   6       12.67       14.48      2.74 o 
  -1  19   6        7.30        9.69      2.39 o 
   0  19   6       22.44       22.20      3.21 o 
   1  19   6        0.42        4.18      1.92 o 
   2  19   6        1.93        2.02      1.82 o 
   3  19   6        0.78        0.98      1.62 o 
  -5  20   6        3.42        3.71      1.57 o 
  -4  20   6        0.03        3.18      1.59 o 
  -3  20   6        4.03        6.59      1.75 o 
  -2  20   6        2.34        1.73      1.94 o 
  -1  20   6        8.85        7.56      2.25 o 
   0  20   6        6.45        2.90      1.89 o 
   1  20   6       69.45       65.54      3.79 o 
   2  20   6       46.69       41.34      2.98 o 
  -4  21   6       76.38       77.01      3.43 o 
  -3  21   6        5.92        6.73      1.91 o 
  -2  21   6        0.36        0.30      1.43 o 
  -1  21   6        1.59       -0.23      1.42 o 
   0  21   6        9.93       10.92      1.91 o 
   1  21   6       57.82       49.67      2.95 o 
 -12   1   7       34.41       26.28      2.67 o 
 -11   1   7        0.27       -1.00      1.94 o 
 -10   1   7      141.60      138.39      6.23 o 
  -9   1   7      154.50      150.81      6.27 o 
  -8   1   7      244.86      225.40      6.86 o 
  -7   1   7      339.49      298.41      7.29 o 
  -6   1   7       83.22       86.93      3.83 o 
  -5   1   7      238.12      242.69      5.74 o 
  -4   1   7       95.99      101.00      3.60 o 
  -3   1   7       30.27       24.43      2.15 o 
  -2   1   7       55.29       57.49      2.48 o 
  -1   1   7      631.41      660.16      8.42 o 
   0   1   7      387.68      420.95      7.01 o 
   1   1   7        2.56        4.31      1.46 o 
   2   1   7       98.76       96.78      4.09 o 
   3   1   7      270.85      266.83      6.55 o 
   4   1   7      521.97      481.44      9.36 o 
   5   1   7       31.11       28.31      3.73 o 
   6   1   7       24.03       20.50      3.10 o 
   7   1   7      172.79      168.38      6.29 o 
   8   1   7        7.54        5.85      2.39 o 
   9   1   7        6.74        4.92      1.45 o 
 -12   2   7        7.59        6.65      1.69 o 
 -11   2   7        7.01        1.88      2.18 o 
 -10   2   7      110.22      112.86      5.47 o 
  -9   2   7       41.73       45.33      3.96 o 
  -8   2   7      110.07      104.88      5.07 o 
  -7   2   7       59.80       59.06      3.65 o 
  -6   2   7       85.45       88.50      3.96 o 
  -5   2   7       22.65       26.00      2.37 o 
  -4   2   7      294.13      301.82      6.20 o 
  -3   2   7     1893.77     1950.01     15.13 o 
  -2   2   7      604.70      608.44      7.57 o 
  -1   2   7      426.16      428.74      6.87 o 
   0   2   7      218.72      220.25      5.09 o 
   1   2   7       89.51       83.98      3.41 o 
   2   2   7       45.35       48.30      2.88 o 
   3   2   7        0.78        2.79      1.80 o 
   4   2   7      102.86       88.85      4.53 o 
   5   2   7      962.12      933.04     14.00 o 
   6   2   7       19.52       15.35      3.22 o 
   7   2   7        6.17        3.14      2.68 o 
   8   2   7       63.21       61.49      3.79 o 
   9   2   7       20.45       18.98      1.82 o 
 -12   3   7       20.05       21.03      2.15 o 
 -11   3   7      102.36       97.73      4.88 o 
 -10   3   7       18.20       17.23      3.02 o 
  -9   3   7      293.40      308.78      8.59 o 
  -8   3   7      381.63      389.19      9.15 o 
  -7   3   7      264.09      256.22      7.13 o 
  -6   3   7       56.64       58.03      3.36 o 
  -5   3   7      203.12      226.12      5.76 o 
  -4   3   7      367.18      376.65      6.88 o 
  -3   3   7     1136.86     1163.33     11.90 o 
  -2   3   7       43.96       35.67      2.08 o 
  -1   3   7     2773.85     2853.05     16.95 o 
   0   3   7      164.57      165.86      4.44 o 
   1   3   7      165.74      174.74      4.78 o 
   2   3   7       82.96       80.15      3.71 o 
   3   3   7      209.52      204.55      5.90 o 
   4   3   7      173.14      159.50      5.55 o 
   5   3   7      409.79      418.62      9.81 o 
   6   3   7       43.94       37.36      3.96 o 
   7   3   7       34.64       40.59      3.74 o 
   8   3   7       28.42       26.50      3.03 o 
   9   3   7       11.41        7.59      1.57 o 
 -12   4   7       12.16       11.32      1.76 o 
 -11   4   7       10.65        7.97      2.35 o 
 -10   4   7       25.80       31.18      3.38 o 
  -9   4   7      258.19      278.31      8.21 o 
  -8   4   7      665.29      635.05     11.95 o 
  -7   4   7       72.56       65.90      4.14 o 
  -6   4   7        0.20       -0.10      1.73 o 
  -5   4   7        9.38        7.61      1.85 o 
  -4   4   7      280.76      272.44      6.03 o 
  -3   4   7      330.62      343.67      6.44 o 
  -2   4   7      238.43      239.09      4.82 o 
  -1   4   7        0.00        1.64      1.46 o 
   0   4   7       48.78       47.61      2.53 o 
   1   4   7      346.12      345.26      6.68 o 
   2   4   7       41.79       42.08      2.82 o 
   3   4   7        3.95        2.23      1.82 o 
   4   4   7        0.24        2.39      2.13 o 
   5   4   7       35.54       39.28      3.61 o 
   6   4   7      163.94      156.58      6.21 o 
   7   4   7      118.17      113.59      5.18 o 
   8   4   7       19.30       18.08      2.51 o 
   9   4   7        7.77        7.22      1.32 o 
 -12   5   7        9.65       12.21      1.65 o 
 -11   5   7       19.74       22.69      2.86 o 
 -10   5   7        1.13       -0.99      2.34 o 
  -9   5   7       26.61       25.92      3.71 o 
  -8   5   7        0.47        1.76      1.96 o 
  -7   5   7        1.03       -0.89      1.95 o 
  -6   5   7        1.73       -1.38      2.01 o 
  -5   5   7        7.61        7.94      2.27 o 
  -4   5   7      164.43      179.76      5.15 o 
  -3   5   7       18.73       20.51      2.16 o 
  -2   5   7       18.88       20.48      1.87 o 
  -1   5   7      247.00      252.36      5.51 o 
   0   5   7       46.28       39.33      2.51 o 
   1   5   7       67.24       73.85      3.39 o 
   2   5   7        2.04        5.14      1.70 o 
   3   5   7       36.03       40.20      3.03 o 
   4   5   7       24.14       25.97      3.20 o 
   5   5   7        1.08        4.15      2.06 o 
   6   5   7      112.52      113.90      5.37 o 
   7   5   7        8.52       12.26      2.27 o 
   8   5   7        8.60        7.56      1.89 o 
   9   5   7        5.39        0.85      1.30 o 
 -12   6   7       18.09       17.09      1.78 o 
 -11   6   7       29.18       29.27      2.58 o 
 -10   6   7      372.04      368.32      9.30 o 
  -9   6   7       68.00       59.20      4.45 o 
  -8   6   7       22.47       23.99      2.95 o 
  -7   6   7        0.69        0.13      2.20 o 
  -6   6   7       70.02       75.95      4.08 o 
  -5   6   7       80.02       91.22      4.19 o 
  -4   6   7      183.22      191.18      5.34 o 
  -3   6   7        0.00        0.37      1.27 o 
  -2   6   7       49.18       50.49      2.65 o 
  -1   6   7      144.62      146.69      4.41 o 
   0   6   7      178.21      177.53      4.96 o 
   1   6   7      355.57      356.79      7.29 o 
   2   6   7       31.09       34.49      2.93 o 
   3   6   7       94.03       87.04      4.38 o 
   4   6   7        2.85        1.42      1.94 o 
   5   6   7        0.00       -0.17      2.39 o 
   6   6   7       30.76       38.17      3.26 o 
   7   6   7       59.07       62.01      4.13 o 
   8   6   7       43.71       41.66      2.86 o 
 -12   7   7        0.49        2.67      1.04 o 
 -11   7   7        0.08       -0.97      1.56 o 
 -10   7   7        8.85        5.66      2.63 o 
  -9   7   7       47.74       55.06      4.28 o 
  -8   7   7        3.06        2.23      2.06 o 
  -7   7   7       33.98       36.53      3.36 o 
  -6   7   7      138.82      137.60      5.45 o 
  -5   7   7       13.68       12.96      2.60 o 
  -4   7   7        0.65       -1.03      1.75 o 
  -3   7   7       42.76       43.34      2.60 o 
  -2   7   7      200.55      195.17      5.08 o 
  -1   7   7       58.39       61.14      3.19 o 
   0   7   7       12.50       14.80      1.99 o 
   1   7   7        2.82        4.20      1.71 o 
   2   7   7       20.62       21.50      2.81 o 
   3   7   7       16.69       16.34      2.44 o 
   4   7   7        0.69       -0.88      2.41 o 
   5   7   7        8.66       10.67      2.70 o 
   6   7   7      113.30      121.35      5.73 o 
   7   7   7        2.67        0.53      1.56 o 
   8   7   7        5.84        9.18      1.61 o 
 -12   8   7        5.17        4.38      0.96 o 
 -11   8   7        5.20        7.73      1.68 o 
 -10   8   7       50.29       41.87      3.46 o 
  -9   8   7       53.63       54.23      4.08 o 
  -8   8   7       30.92       42.76      3.46 o 
  -7   8   7       23.98       21.87      3.00 o 
  -6   8   7       55.49       47.23      3.55 o 
  -5   8   7      253.29      232.94      6.60 o 
  -4   8   7        0.36        1.64      1.35 o 
  -3   8   7      357.78      332.77      6.91 o 
  -2   8   7        1.65        2.01      1.75 o 
  -1   8   7      295.28      300.82      6.75 o 
   0   8   7      237.21      249.60      6.33 o 
   1   8   7        0.03        0.02      1.65 o 
   2   8   7      301.35      296.68      7.71 o 
   3   8   7       90.89       91.10      4.85 o 
   4   8   7      143.79      154.88      6.24 o 
   5   8   7        0.00        3.01      1.92 o 
   6   8   7       90.05      100.64      5.16 o 
   7   8   7        4.69        1.04      2.01 o 
   8   8   7        9.87        9.67      1.56 o 
 -11   9   7        2.59        2.95      1.36 o 
 -10   9   7        1.11       -0.38      1.97 o 
  -9   9   7       36.57       39.78      3.54 o 
  -8   9   7        0.86        5.25      1.92 o 
  -7   9   7        8.41        6.65      2.35 o 
  -6   9   7      124.59      120.90      5.29 o 
  -5   9   7       27.08       27.30      2.65 o 
  -4   9   7       38.89       38.94      2.95 o 
  -3   9   7      109.82       95.13      4.10 o 
  -2   9   7       20.07       15.76      2.15 o 
  -1   9   7       28.92       26.83      2.72 o 
   0   9   7       43.70       36.53      2.89 o 
   1   9   7        1.37        1.16      1.95 o 
   2   9   7       15.30       14.52      2.70 o 
   3   9   7       22.50       14.58      2.70 o 
   4   9   7        1.84        4.60      2.08 o 
   5   9   7        0.76        2.06      1.91 o 
   6   9   7        4.86        3.63      2.35 o 
   7   9   7        1.42        3.10      1.58 o 
   8   9   7        0.01        0.00      1.18 o 
 -11  10   7        7.19        7.64      1.49 o 
 -10  10   7        6.96        8.29      1.89 o 
  -9  10   7       72.81       75.22      4.22 o 
  -8  10   7        9.86       10.42      2.44 o 
  -7  10   7      151.56      143.24      6.12 o 
  -6  10   7      193.51      199.45      6.57 o 
  -5  10   7      305.72      285.10      7.52 o 
  -4  10   7        3.19        4.16      1.92 o 
  -3  10   7      230.83      216.63      6.34 o 
  -2  10   7        3.81        4.67      2.08 o 
  -1  10   7      515.05      493.32      9.43 o 
   0  10   7        9.38        9.71      2.18 o 
   1  10   7      245.63      225.93      6.84 o 
   2  10   7       35.67       37.24      3.50 o 
   3  10   7       18.12       19.30      3.08 o 
   4  10   7        0.94       -0.42      2.27 o 
   5  10   7       44.87       44.10      3.69 o 
   6  10   7        3.17        2.29      1.89 o 
   7  10   7       45.46       43.37      2.98 o 
 -11  11   7        2.34        2.42      1.10 o 
 -10  11   7        2.36        3.89      1.52 o 
  -9  11   7        1.65        4.58      1.83 o 
  -8  11   7        1.03       -0.66      1.96 o 
  -7  11   7       73.80       74.70      4.45 o 
  -6  11   7        0.40        0.40      2.10 o 
  -5  11   7       13.98        8.14      2.84 o 
  -4  11   7        1.42        1.72      2.16 o 
  -3  11   7      606.83      592.80     10.82 o 
  -2  11   7       32.23       36.26      3.24 o 
  -1  11   7       49.96       47.29      3.69 o 
   0  11   7       17.73       16.29      2.68 o 
   1  11   7      192.83      178.89      6.37 o 
   2  11   7        6.07       11.99      2.65 o 
   3  11   7       61.08       64.22      4.47 o 
   4  11   7        7.38       10.79      2.15 o 
   5  11   7       42.31       40.64      3.29 o 
   6  11   7       15.23       13.87      2.27 o 
   7  11   7        0.05        0.21      1.26 o 
 -10  12   7       10.07       11.01      1.75 o 
  -9  12   7        1.12        2.80      1.35 o 
  -8  12   7        7.06        5.11      2.39 o 
  -7  12   7        0.90        2.53      2.13 o 
  -6  12   7        0.42        3.10      2.02 o 
  -5  12   7      533.70      482.41     10.45 o 
  -4  12   7     1156.16     1105.06     15.33 o 
  -3  12   7      162.36      159.83      6.20 o 
  -2  12   7        0.06        1.68      2.15 o 
  -1  12   7        0.00       -1.86      2.22 o 
   0  12   7       71.38       70.56      4.52 o 
   1  12   7      286.32      285.52      8.23 o 
   2  12   7       11.80        5.97      2.96 o 
   3  12   7       76.83       84.59      4.96 o 
   4  12   7       32.22       36.64      3.47 o 
   5  12   7       15.75       16.97      2.72 o 
   6  12   7        0.41        4.20      1.18 o 
   7  12   7        0.35        0.58      1.13 o 
 -10  13   7       17.88       13.77      1.63 o 
  -9  13   7        1.95       -1.08      1.68 o 
  -8  13   7        0.00       -1.57      1.87 o 
  -7  13   7       56.55       57.49      4.06 o 
  -6  13   7       61.53       53.98      3.95 o 
  -5  13   7      245.24      220.18      7.43 o 
  -4  13   7      128.94      128.23      5.94 o 
  -3  13   7       48.82       39.65      4.00 o 
  -2  13   7        5.33        5.58      2.70 o 
  -1  13   7      268.58      260.81      8.21 o 
   0  13   7      521.50      524.08     11.31 o 
   1  13   7      133.84      141.80      6.21 o 
   2  13   7       35.04       34.99      3.74 o 
   3  13   7        5.06        5.42      2.46 o 
   4  13   7       14.26       18.52      2.98 o 
   5  13   7       12.14       12.59      2.08 o 
   6  13   7        3.59        4.02      1.58 o 
 -10  14   7        0.72        0.27      1.16 o 
  -9  14   7       11.75        8.07      1.68 o 
  -8  14   7        4.38        2.01      2.06 o 
  -7  14   7       16.98       18.96      3.07 o 
  -6  14   7      127.61      113.81      5.49 o 
  -5  14   7      101.38       85.15      5.28 o 
  -4  14   7        2.80        5.72      2.74 o 
  -3  14   7       18.29       10.45      3.45 o 
  -2  14   7       10.20        9.53      3.07 o 
  -1  14   7       32.01       37.19      4.35 o 
   0  14   7        0.17       -1.43      2.56 o 
   1  14   7        0.06       -0.54      2.29 o 
   2  14   7        0.37       -0.83      2.48 o 
   3  14   7        0.08       -1.95      2.34 o 
   4  14   7       14.69       14.70      2.63 o 
   5  14   7        2.86        1.00      1.99 o 
   6  14   7        2.36        3.86      1.38 o 
  -9  15   7        1.54        0.28      1.30 o 
  -8  15   7        0.65        3.10      1.59 o 
  -7  15   7        0.30        2.84      1.96 o 
  -6  15   7       26.44       27.32      3.47 o 
  -5  15   7      270.82      283.94      8.63 o 
  -4  15   7       21.44       21.11      3.40 o 
  -3  15   7       72.52       70.23      5.07 o 
  -2  15   7        6.55        6.82      2.70 o 
  -1  15   7       87.10       84.07      5.30 o 
   0  15   7      128.31      131.03      6.15 o 
   1  15   7        0.02        0.74      2.32 o 
   2  15   7      219.23      230.63      7.93 o 
   3  15   7      197.77      213.52      7.22 o 
   4  15   7       23.95       28.75      2.88 o 
   5  15   7       17.45       18.12      2.27 o 
  -8  16   7        8.66        4.93      2.01 o 
  -7  16   7        1.06        1.73      1.80 o 
  -6  16   7        3.82       -1.00      2.70 o 
  -5  16   7      118.86      109.36      5.63 o 
  -4  16   7      118.67      126.87      6.30 o 
  -3  16   7        5.06        3.29      2.62 o 
  -2  16   7        1.38        0.80      2.60 o 
  -1  16   7       40.98       35.01      3.77 o 
   0  16   7        2.41        5.24      2.34 o 
   1  16   7       33.53       36.24      3.91 o 
   2  16   7      152.09      155.85      6.27 o 
   3  16   7       74.29       87.02      4.56 o 
   4  16   7        3.52        5.62      1.87 o 
   5  16   7        3.63        3.29      1.47 o 
  -8  17   7        1.38        1.07      1.42 o 
  -7  17   7       42.63       42.11      3.14 o 
  -6  17   7       30.77       30.91      3.15 o 
  -5  17   7       17.79       17.75      3.02 o 
  -4  17   7       51.80       57.41      4.46 o 
  -3  17   7       24.08       23.95      3.54 o 
  -2  17   7       20.26       24.84      3.52 o 
  -1  17   7        3.05        6.77      2.46 o 
   0  17   7        8.03       14.03      2.93 o 
   1  17   7       17.82       19.33      2.74 o 
   2  17   7        0.55        0.55      2.27 o 
   3  17   7        1.31       -1.02      1.94 o 
   4  17   7       32.29       33.07      2.44 o 
  -7  18   7        2.59        3.57      1.49 o 
  -6  18   7       15.26       14.14      2.56 o 
  -5  18   7       11.15        8.79      2.49 o 
  -4  18   7        7.69       12.48      2.37 o 
  -3  18   7       29.63       37.34      3.54 o 
  -2  18   7       12.95       17.49      2.82 o 
  -1  18   7       13.45       18.05      2.67 o 
   0  18   7       37.10       37.29      3.59 o 
   1  18   7       93.31       81.16      4.56 o 
   2  18   7       72.96       68.81      4.08 o 
   3  18   7        8.34        5.58      1.85 o 
  -6  19   7       13.76       16.10      2.03 o 
  -5  19   7       25.50       31.96      2.94 o 
  -4  19   7       83.61       98.65      4.72 o 
  -3  19   7        1.34        1.09      1.51 o 
  -2  19   7        3.40        2.33      2.18 o 
  -1  19   7        1.31       -0.52      2.11 o 
   0  19   7       40.64       43.53      3.48 o 
   1  19   7        8.95        9.07      2.08 o 
   2  19   7       14.88       13.69      1.91 o 
  -4  20   7        0.20        1.86      1.39 o 
  -3  20   7        4.94        3.47      1.54 o 
  -2  20   7        9.83        9.13      1.85 o 
  -1  20   7        0.08       -0.35      1.50 o 
   0  20   7        0.30       -1.38      1.71 o 
   1  20   7       42.85       47.51      2.86 o 
 -12   0   8       38.95       38.10      2.18 o 
 -11   0   8      176.79      152.22      5.42 o 
 -10   0   8        1.71        0.10      1.95 o 
  -9   0   8       57.44       62.97      4.23 o 
  -8   0   8       95.01       87.02      4.42 o 
  -7   0   8      556.41      519.53      9.50 o 
  -6   0   8      813.05      761.57     10.93 o 
  -5   0   8      196.43      175.19      4.94 o 
  -4   0   8       50.98       49.01      2.72 o 
  -3   0   8      529.87      558.20      7.62 o 
  -2   0   8      545.09      525.08      7.29 o 
  -1   0   8      342.88      353.78      6.51 o 
   0   0   8       11.27       10.59      1.65 o 
   1   0   8      379.22      380.97      7.48 o 
   2   0   8      305.51      286.10      6.62 o 
   3   0   8      947.50      890.23     12.63 o 
   4   0   8        4.23        4.84      2.27 o 
   5   0   8      183.57      178.60      6.12 o 
   6   0   8       17.21       14.68      2.46 o 
   7   0   8      109.88       98.58      4.36 o 
   8   0   8       27.97       22.95      2.16 o 
 -12   1   8      122.13      108.95      3.86 o 
 -11   1   8       48.25       43.84      3.29 o 
 -10   1   8        0.01       -1.99      2.37 o 
  -9   1   8        5.35        0.06      2.15 o 
  -8   1   8       46.62       43.55      3.67 o 
  -7   1   8       98.91       94.63      4.43 o 
  -6   1   8        0.01       -0.61      1.92 o 
  -5   1   8      108.21      109.66      4.17 o 
  -4   1   8        6.14        6.66      1.42 o 
  -3   1   8       77.26       81.81      3.24 o 
  -2   1   8      438.91      426.91      7.03 o 
  -1   1   8       22.17       24.96      1.99 o 
   0   1   8       54.69       58.22      2.91 o 
   1   1   8       97.09       96.32      3.87 o 
   2   1   8      405.83      371.81      7.64 o 
   3   1   8      652.65      613.60     10.34 o 
   4   1   8        0.28        4.04      2.06 o 
   5   1   8       45.40       43.84      3.90 o 
   6   1   8       37.75       37.23      3.41 o 
   7   1   8      233.31      203.88      5.88 o 
   8   1   8       86.23       69.20      3.12 o 
 -12   2   8       37.67       28.82      2.35 o 
 -11   2   8        0.81        1.85      1.68 o 
 -10   2   8       44.18       39.11      3.73 o 
  -9   2   8       46.43       47.29      3.73 o 
  -8   2   8      129.66      130.06      5.45 o 
  -7   2   8       23.02       26.56      2.93 o 
  -6   2   8       17.88       23.66      2.48 o 
  -5   2   8        2.15        1.72      1.56 o 
  -4   2   8       27.73       32.32      2.39 o 
  -3   2   8      474.62      489.98      7.95 o 
  -2   2   8     1790.54     1804.87     14.75 o 
  -1   2   8      725.18      702.38      9.43 o 
   0   2   8        6.59        6.50      1.63 o 
   1   2   8        3.54        3.46      1.69 o 
   2   2   8       26.27       30.51      2.63 o 
   3   2   8       73.93       74.43      4.03 o 
   4   2   8      315.17      299.29      7.76 o 
   5   2   8        0.07        2.70      2.04 o 
   6   2   8        1.14        0.91      2.10 o 
   7   2   8        0.56        0.45      1.82 o 
   8   2   8       14.69       16.83      1.87 o 
 -12   3   8        9.32        9.11      1.54 o 
 -11   3   8        7.77        8.32      1.82 o 
 -10   3   8        7.45       12.53      2.51 o 
  -9   3   8        0.01       -0.48      2.22 o 
  -8   3   8      257.29      264.13      7.59 o 
  -7   3   8     1049.50     1009.26     13.74 o 
  -6   3   8        5.95        5.58      1.94 o 
  -5   3   8        0.42        0.41      1.42 o 
  -4   3   8      239.45      256.64      6.13 o 
  -3   3   8       27.73       32.38      2.51 o 
  -2   3   8     1136.92     1154.79     11.99 o 
  -1   3   8      301.92      308.59      6.17 o 
   0   3   8      219.28      212.69      5.33 o 
   1   3   8       34.31       30.54      2.55 o 
   2   3   8       16.53       19.84      2.46 o 
   3   3   8      307.13      284.12      7.24 o 
   4   3   8      621.77      600.65     10.84 o 
   5   3   8       38.00       35.01      3.31 o 
   6   3   8       14.70       10.71      2.42 o 
   7   3   8        0.01       -1.38      1.64 o 
   8   3   8        5.68        4.86      1.44 o 
 -12   4   8        1.07       -0.26      1.25 o 
 -11   4   8       32.71       29.58      2.67 o 
 -10   4   8       48.36       51.05      3.81 o 
  -9   4   8        2.25        5.62      2.20 o 
  -8   4   8      463.72      463.36     10.14 o 
  -7   4   8      983.10     1000.35     14.12 o 
  -6   4   8      142.17      143.28      5.27 o 
  -5   4   8       13.59       19.46      2.44 o 
  -4   4   8     1432.42     1477.44     14.43 o 
  -3   4   8      183.72      206.20      5.22 o 
  -2   4   8      201.01      191.92      4.52 o 
  -1   4   8       37.14       35.34      2.62 o 
   0   4   8      181.60      182.72      5.08 o 
   1   4   8       34.86       31.01      2.62 o 
   2   4   8      187.50      197.61      5.96 o 
   3   4   8       48.05       50.62      3.45 o 
   4   4   8      222.40      202.55      6.76 o 
   5   4   8      104.61       96.55      5.01 o 
   6   4   8       42.51       33.76      3.10 o 
   7   4   8       26.55       22.61      2.53 o 
   8   4   8        2.38        2.88      1.24 o 
 -12   5   8        0.95       -0.01      1.29 o 
 -11   5   8       23.09       18.92      2.22 o 
 -10   5   8        8.02       10.53      2.56 o 
  -9   5   8       76.44       68.30      4.55 o 
  -8   5   8       35.72       33.13      3.66 o 
  -7   5   8       91.12      102.61      4.97 o 
  -6   5   8       44.51       43.69      3.50 o 
  -5   5   8       83.56       91.52      4.14 o 
  -4   5   8      255.96      276.07      6.48 o 
  -3   5   8      142.96      133.09      4.33 o 
  -2   5   8      311.44      299.46      5.98 o 
  -1   5   8       32.07       32.89      2.35 o 
   0   5   8      257.25      250.37      6.05 o 
   1   5   8      205.08      220.20      6.33 o 
   2   5   8      381.91      396.07      8.35 o 
   3   5   8      197.02      192.55      6.33 o 
   4   5   8        7.14        4.56      2.62 o 
   5   5   8      111.52      112.69      5.19 o 
   6   5   8        9.21        8.60      2.29 o 
   7   5   8       27.86       25.69      2.37 o 
   8   5   8        4.24        1.91      1.18 o 
 -12   6   8        2.63        2.77      1.16 o 
 -11   6   8       27.47       28.30      2.48 o 
 -10   6   8        0.22        1.36      1.95 o 
  -9   6   8       55.81       60.15      4.14 o 
  -8   6   8       35.33       44.11      3.72 o 
  -7   6   8       15.85       19.38      2.91 o 
  -6   6   8      201.04      217.12      6.74 o 
  -5   6   8      325.22      337.12      6.91 o 
  -4   6   8       12.41       13.88      1.96 o 
  -3   6   8       36.77       41.50      2.67 o 
  -2   6   8       91.46       99.38      3.69 o 
  -1   6   8       23.91       25.12      2.29 o 
   0   6   8      148.15      147.47      4.97 o 
   1   6   8        0.03        1.14      1.68 o 
   2   6   8       20.82       18.99      2.67 o 
   3   6   8       17.62       15.44      2.46 o 
   4   6   8        1.42        1.65      1.89 o 
   5   6   8       67.13       72.32      4.61 o 
   6   6   8        2.01       -0.56      1.95 o 
   7   6   8       25.11       26.84      2.41 o 
   8   6   8        5.34        2.57      1.26 o 
 -12   7   8        1.69       -0.19      0.89 o 
 -11   7   8        0.01       -0.53      1.28 o 
 -10   7   8       12.50       11.90      2.35 o 
  -9   7   8      219.49      220.55      7.22 o 
  -8   7   8      244.93      255.28      7.99 o 
  -7   7   8       60.70       62.47      4.20 o 
  -6   7   8        0.57       11.99      2.72 o 
  -5   7   8        0.37        0.84      1.75 o 
  -4   7   8      119.01      120.01      4.51 o 
  -3   7   8       20.73       16.01      1.99 o 
  -2   7   8       26.92       25.07      2.06 o 
  -1   7   8       93.05       82.76      3.78 o 
   0   7   8        4.90        3.64      2.01 o 
   1   7   8       73.21       82.51      4.02 o 
   2   7   8        2.92        6.14      1.89 o 
   3   7   8        0.00        0.64      2.06 o 
   4   7   8       26.06       24.15      3.20 o 
   5   7   8      176.06      163.38      6.35 o 
   6   7   8        0.52        2.86      1.63 o 
   7   7   8       15.86       23.25      2.06 o 
 -11   8   8        3.19        2.04      1.39 o 
 -10   8   8        4.01        2.09      1.68 o 
  -9   8   8        3.46        6.55      1.87 o 
  -8   8   8       12.04       12.36      2.53 o 
  -7   8   8       20.58       25.55      2.96 o 
  -6   8   8        1.15       -1.02      1.97 o 
  -5   8   8       23.74       18.46      2.48 o 
  -4   8   8       95.23       93.69      4.17 o 
  -3   8   8        5.42        8.31      1.80 o 
  -2   8   8       77.52       73.03      3.73 o 
  -1   8   8        0.02        3.70      1.19 o 
   0   8   8       54.99       56.46      3.43 o 
   1   8   8       13.34       14.99      2.46 o 
   2   8   8       38.73       42.33      3.36 o 
   3   8   8       16.56       18.13      2.70 o 
   4   8   8        0.32       -1.66      2.02 o 
   5   8   8       59.00       57.53      4.02 o 
   6   8   8        0.90        0.95      1.84 o 
   7   8   8       11.20        9.56      1.73 o 
 -11   9   8        1.06        2.75      1.20 o 
 -10   9   8        5.69        6.18      1.89 o 
  -9   9   8        0.31        1.56      1.80 o 
  -8   9   8       32.80       36.20      3.38 o 
  -7   9   8       41.15       43.37      3.66 o 
  -6   9   8       42.79       36.78      3.31 o 
  -5   9   8        3.20        1.19      1.87 o 
  -4   9   8        9.72        9.86      1.91 o 
  -3   9   8       29.78       27.35      2.46 o 
  -2   9   8      365.16      369.42      7.90 o 
  -1   9   8        1.02        2.55      1.49 o 
   0   9   8       14.39       16.26      2.39 o 
   1   9   8       34.33       32.54      3.29 o 
   2   9   8       29.93       32.05      3.39 o 
   3   9   8       63.43       59.80      3.99 o 
   4   9   8      112.69      115.67      5.59 o 
   5   9   8       13.60       12.57      2.63 o 
   6   9   8        1.11        1.81      1.49 o 
   7   9   8        4.88        4.49      1.23 o 
 -11  10   8        0.79        0.06      1.09 o 
 -10  10   8       13.31       11.05      2.03 o 
  -9  10   8        2.50        2.52      1.77 o 
  -8  10   8       17.33       17.30      2.79 o 
  -7  10   8        4.62        5.62      2.06 o 
  -6  10   8        0.12       -1.22      1.56 o 
  -5  10   8      380.67      340.69      8.24 o 
  -4  10   8      565.85      510.41      9.62 o 
  -3  10   8        0.38        0.72      1.62 o 
  -2  10   8      167.92      177.89      6.20 o 
  -1  10   8      217.54      214.71      6.53 o 
   0  10   8       16.38       14.70      2.25 o 
   1  10   8        0.21       -0.43      1.77 o 
   2  10   8       18.72       16.64      2.75 o 
   3  10   8        2.56        2.76      1.99 o 
   4  10   8        0.77        3.23      2.20 o 
   5  10   8        9.66       11.60      2.20 o 
   6  10   8        7.87        7.26      1.80 o 
   7  10   8       15.38       15.19      1.61 o 
 -11  11   8        2.85        3.59      0.90 o 
 -10  11   8        0.26       -0.76      1.35 o 
  -9  11   8       11.56       14.83      2.30 o 
  -8  11   8       54.27       54.66      3.88 o 
  -7  11   8       33.76       36.24      3.50 o 
  -6  11   8        9.83       10.03      2.23 o 
  -5  11   8       23.46       20.86      2.86 o 
  -4  11   8      176.75      183.04      6.51 o 
  -3  11   8      182.50      187.90      6.46 o 
  -2  11   8        1.06        1.03      1.70 o 
  -1  11   8        3.21        5.57      2.42 o 
   0  11   8      404.86      407.94      9.36 o 
   1  11   8      205.19      183.48      6.46 o 
   2  11   8       87.18       96.04      4.88 o 
   3  11   8        1.87        2.98      2.10 o 
   4  11   8       31.63       41.11      3.59 o 
   5  11   8       68.14       77.41      4.05 o 
   6  11   8       15.47       12.50      1.85 o 
 -10  12   8        8.37        6.25      1.42 o 
  -9  12   8       27.74       25.02      2.56 o 
  -8  12   8       12.85       12.20      2.46 o 
  -7  12   8        8.57       14.49      2.39 o 
  -6  12   8       62.55       58.63      4.06 o 
  -5  12   8       25.90       27.01      3.17 o 
  -4  12   8      302.08      308.24      8.50 o 
  -3  12   8      464.54      476.92     10.54 o 
  -2  12   8      435.90      448.96     10.07 o 
  -1  12   8      860.75      894.34     13.99 o 
   0  12   8       56.17       53.81      4.32 o 
   1  12   8      106.99      102.83      5.35 o 
   2  12   8        4.45        6.79      2.27 o 
   3  12   8       84.83       89.91      4.90 o 
   4  12   8        9.93       14.26      2.29 o 
   5  12   8       41.97       41.49      3.22 o 
   6  12   8       12.91       10.74      1.68 o 
 -10  13   8        7.15        6.56      1.54 o 
  -9  13   8       56.17       52.42      3.01 o 
  -8  13   8       82.65       86.32      4.42 o 
  -7  13   8       77.11       69.29      4.17 o 
  -6  13   8      203.77      181.72      6.30 o 
  -5  13   8      133.77      110.42      5.47 o 
  -4  13   8      115.59      122.69      5.51 o 
  -3  13   8      573.36      602.13     12.28 o 
  -2  13   8      262.12      282.35      8.61 o 
  -1  13   8      216.98      215.75      7.32 o 
   0  13   8        3.06        0.83      2.65 o 
   1  13   8        0.78       -0.22      2.15 o 
   2  13   8        5.04        2.74      2.08 o 
   3  13   8       67.52       67.13      4.01 o 
   4  13   8        1.00       -0.81      1.90 o 
   5  13   8       57.47       57.89      3.22 o 
   6  13   8       23.13       19.04      1.75 o 
  -9  14   8        0.08       -1.09      1.31 o 
  -8  14   8      136.08      145.48      5.25 o 
  -7  14   8      105.16      103.65      4.94 o 
  -6  14   8       39.59       34.15      3.20 o 
  -5  14   8       18.13       20.59      2.70 o 
  -4  14   8        1.86        2.20      2.34 o 
  -3  14   8      308.56      322.79      9.22 o 
  -2  14   8      176.52      187.90      7.08 o 
  -1  14   8       74.27       81.91      4.90 o 
   0  14   8       19.18       20.47      3.15 o 
   1  14   8        0.92       -0.68      2.13 o 
   2  14   8       23.73       20.56      2.96 o 
   3  14   8       40.73       39.07      3.72 o 
   4  14   8       74.70       72.15      3.88 o 
   5  14   8        1.07        0.51      1.08 o 
  -9  15   8        0.17        1.07      0.99 o 
  -8  15   8       36.46       28.49      2.60 o 
  -7  15   8        0.59       -1.54      2.22 o 
  -6  15   8       72.91       80.84      4.88 o 
  -5  15   8        0.15        0.35      2.06 o 
  -4  15   8      112.74      118.23      5.83 o 
  -3  15   8       39.00       37.14      4.18 o 
  -2  15   8      156.70      153.25      6.27 o 
  -1  15   8      108.93      111.09      5.64 o 
   0  15   8        2.59       -0.11      2.41 o 
   1  15   8        0.39       -0.25      1.75 o 
   2  15   8        0.19       -1.79      2.16 o 
   3  15   8       70.53       78.75      4.34 o 
   4  15   8      121.97      116.09      4.28 o 
   5  15   8        5.77        4.66      1.18 o 
  -8  16   8        0.88        1.88      1.38 o 
  -7  16   8       74.69       66.13      3.52 o 
  -6  16   8       35.45       37.65      3.29 o 
  -5  16   8        4.72        6.23      2.41 o 
  -4  16   8        7.15        5.87      2.44 o 
  -3  16   8        8.05        8.18      2.41 o 
  -2  16   8      256.14      279.02      8.52 o 
  -1  16   8        8.63        9.98      2.39 o 
   0  16   8        1.87        1.10      1.89 o 
   1  16   8        3.62        4.35      1.89 o 
   2  16   8        0.80        1.78      1.83 o 
   3  16   8        6.06        6.89      2.06 o 
   4  16   8       26.08       27.74      2.18 o 
  -7  17   8       32.08       24.08      2.27 o 
  -6  17   8        0.00       -1.01      1.75 o 
  -5  17   8       12.03       14.73      2.41 o 
  -4  17   8       34.44       37.01      3.50 o 
  -3  17   8       21.71       27.55      3.05 o 
  -2  17   8        2.66        0.27      2.15 o 
  -1  17   8        2.76        4.54      2.48 o 
   0  17   8        1.86        2.08      1.80 o 
   1  17   8        4.12        6.71      1.89 o 
   2  17   8       24.45       25.63      2.51 o 
   3  17   8       19.64       16.16      2.01 o 
  -6  18   8        6.44        5.26      1.46 o 
  -5  18   8        8.54        6.52      2.13 o 
  -4  18   8        1.99        0.86      1.68 o 
  -3  18   8        0.47        2.88      1.69 o 
  -2  18   8        0.12        3.55      1.75 o 
  -1  18   8       26.63       36.46      3.33 o 
   0  18   8        0.71       -1.26      1.61 o 
   1  18   8        8.13        6.28      1.75 o 
   2  18   8        0.01        0.07      1.05 o 
  -5  19   8        0.03       -0.19      1.40 o 
  -4  19   8       11.42       13.79      2.13 o 
  -3  19   8        0.16        0.36      1.40 o 
  -2  19   8        1.13       -0.51      1.73 o 
  -1  19   8        1.53        1.95      1.63 o 
   0  19   8        6.43        3.48      1.68 o 
   1  19   8        1.47        2.01      1.30 o 
  -2  20   8       24.16       24.66      2.10 o 
 -12   1   9        9.50        9.59      1.36 o 
 -11   1   9        0.74        2.23      1.49 o 
 -10   1   9       51.53       51.01      3.39 o 
  -9   1   9        9.14        9.76      2.34 o 
  -8   1   9       42.09       38.54      3.12 o 
  -7   1   9       37.50       38.98      2.91 o 
  -6   1   9       25.27       21.44      2.67 o 
  -5   1   9      523.27      516.65      8.78 o 
  -4   1   9      373.78      384.97      7.20 o 
  -3   1   9        6.11        9.69      1.51 o 
  -2   1   9       99.97      103.94      3.88 o 
  -1   1   9      194.88      191.53      5.21 o 
   0   1   9      115.47      109.57      4.35 o 
   1   1   9       12.00       11.27      2.60 o 
   2   1   9      520.34      484.12      9.15 o 
   3   1   9        7.04        9.38      2.02 o 
   4   1   9        4.65        8.41      2.13 o 
   5   1   9       11.77        8.82      2.06 o 
   6   1   9        0.11        0.25      1.59 o 
   7   1   9       10.76        9.20      1.61 o 
 -12   2   9        0.14        1.97      0.93 o 
 -11   2   9        1.05        2.16      1.46 o 
 -10   2   9        0.87        1.66      1.54 o 
  -9   2   9       20.90       21.46      2.62 o 
  -8   2   9       28.52       25.50      3.05 o 
  -7   2   9        3.75        0.03      2.09 o 
  -6   2   9      677.77      650.75     10.47 o 
  -5   2   9       57.92       59.49      3.43 o 
  -4   2   9      219.92      238.19      6.13 o 
  -3   2   9      263.06      268.46      6.25 o 
  -2   2   9        0.45       -1.04      1.51 o 
  -1   2   9       69.48       71.07      3.54 o 
   0   2   9      298.44      301.95      6.89 o 
   1   2   9     1341.92     1317.21     14.10 o 
   2   2   9       71.23       67.03      3.88 o 
   3   2   9       33.41       31.50      3.03 o 
   4   2   9       37.88       32.63      3.03 o 
   5   2   9        1.20        1.12      1.61 o 
   6   2   9       13.57       15.87      2.01 o 
   7   2   9        0.52        0.79      1.26 o 
 -12   3   9        3.13        1.95      1.17 o 
 -11   3   9        7.92        5.72      1.82 o 
 -10   3   9        0.55        2.84      1.66 o 
  -9   3   9       21.68       16.22      2.65 o 
  -8   3   9        0.08        0.61      1.82 o 
  -7   3   9      384.14      358.93      8.35 o 
  -6   3   9     1350.90     1301.63     15.00 o 
  -5   3   9        1.36        1.19      1.87 o 
  -4   3   9       12.36       10.14      2.44 o 
  -3   3   9       14.66       14.36      2.23 o 
  -2   3   9       39.59       49.95      2.86 o 
  -1   3   9      414.79      402.42      7.55 o 
   0   3   9      765.69      754.60     10.62 o 
   1   3   9      102.88       95.92      4.40 o 
   2   3   9      198.01      200.13      6.14 o 
   3   3   9      388.86      352.86      8.05 o 
   4   3   9        1.16        4.08      1.71 o 
   5   3   9        0.06       -0.80      1.84 o 
   6   3   9        8.70        8.40      1.87 o 
   7   3   9        4.91        6.36      1.56 o 
 -12   4   9        0.07       -0.20      0.91 o 
 -11   4   9        0.17       -0.08      1.46 o 
 -10   4   9       28.88       23.65      2.70 o 
  -9   4   9      125.64      115.32      5.04 o 
  -8   4   9        0.11        0.84      1.84 o 
  -7   4   9       60.96       55.69      4.20 o 
  -6   4   9        0.16        1.84      2.27 o 
  -5   4   9      151.20      162.90      5.49 o 
  -4   4   9      580.37      586.74      9.54 o 
  -3   4   9        0.23       -1.16      1.43 o 
  -2   4   9        0.01        1.50      1.35 o 
  -1   4   9      174.75      175.90      5.07 o 
   0   4   9       27.44       32.37      2.82 o 
   1   4   9       96.46       92.08      4.27 o 
   2   4   9      323.48      299.03      7.22 o 
   3   4   9       77.57       75.77      4.11 o 
   4   4   9        0.05       -1.79      2.15 o 
   5   4   9       27.32       27.74      2.77 o 
   6   4   9        1.68        2.44      1.49 o 
   7   4   9        3.06        3.45      1.20 o 
 -12   5   9        0.08       -0.76      0.95 o 
 -11   5   9        1.39        0.65      1.36 o 
 -10   5   9       13.03        9.75      2.16 o 
  -9   5   9       63.84       58.94      3.86 o 
  -8   5   9      159.00      149.18      5.96 o 
  -7   5   9      111.98      113.96      5.29 o 
  -6   5   9      199.32      203.07      6.46 o 
  -5   5   9       57.18       64.96      3.79 o 
  -4   5   9      109.23      117.54      4.53 o 
  -3   5   9       46.78       45.75      2.65 o 
  -2   5   9        0.00        1.65      1.33 o 
  -1   5   9      123.86      129.96      4.61 o 
   0   5   9       40.50       35.48      2.95 o 
   1   5   9        3.31        3.81      1.91 o 
   2   5   9       23.20       15.25      2.75 o 
   3   5   9        9.59       13.14      2.34 o 
   4   5   9       32.61       29.60      2.95 o 
   5   5   9       32.54       26.19      2.98 o 
   6   5   9       14.44       13.39      1.94 o 
   7   5   9        0.02        1.38      0.99 o 
 -11   6   9        1.02        0.55      1.47 o 
 -10   6   9        4.50        6.79      1.87 o 
  -9   6   9       34.85       34.33      3.50 o 
  -8   6   9      163.60      163.66      6.17 o 
  -7   6   9      154.40      165.02      6.21 o 
  -6   6   9        5.39        4.18      2.16 o 
  -5   6   9       56.72       57.44      3.54 o 
  -4   6   9       10.37       14.14      1.92 o 
  -3   6   9       35.32       30.12      2.37 o 
  -2   6   9        0.20       -0.54      1.46 o 
  -1   6   9        4.52        5.06      1.78 o 
   0   6   9       72.99       76.99      3.88 o 
   1   6   9      159.97      156.77      5.61 o 
   2   6   9       47.09       45.45      3.22 o 
   3   6   9       81.60       86.81      4.58 o 
   4   6   9      190.03      172.53      6.13 o 
   5   6   9        2.25        4.17      1.61 o 
   6   6   9        0.41       -0.04      1.42 o 
   7   6   9        2.63        1.32      1.23 o 
 -11   7   9        1.82        0.47      1.42 o 
 -10   7   9        0.17        0.27      1.52 o 
  -9   7   9       27.86       30.00      2.79 o 
  -8   7   9       47.36       44.81      3.79 o 
  -7   7   9        1.37        5.20      1.89 o 
  -6   7   9      188.46      207.37      6.53 o 
  -5   7   9       11.90        9.20      2.18 o 
  -4   7   9        1.70        4.42      1.61 o 
  -3   7   9       17.61       21.25      2.13 o 
  -2   7   9        0.43        0.43      1.56 o 
  -1   7   9        8.38       10.94      1.92 o 
   0   7   9        9.24       12.85      2.13 o 
   1   7   9      229.13      230.26      6.81 o 
   2   7   9      217.48      232.46      7.14 o 
   3   7   9        2.37        2.41      1.94 o 
   4   7   9       60.22       54.69      3.73 o 
   5   7   9        0.02        2.64      1.56 o 
   6   7   9       24.43       24.38      2.32 o 
   7   7   9        0.09        0.42      0.97 o 
 -11   8   9        0.24       -0.20      1.01 o 
 -10   8   9       25.29       21.78      2.16 o 
  -9   8   9        2.59        2.50      1.73 o 
  -8   8   9       12.47       11.22      2.41 o 
  -7   8   9        3.89        1.87      2.09 o 
  -6   8   9       45.84       46.87      3.61 o 
  -5   8   9       32.31       36.94      3.03 o 
  -4   8   9       42.39       34.83      2.89 o 
  -3   8   9        2.22        2.62      1.65 o 
  -2   8   9        8.54        9.76      2.08 o 
  -1   8   9        0.92       -1.17      1.71 o 
   0   8   9       73.83       69.35      3.95 o 
   1   8   9       58.30       62.38      3.87 o 
   2   8   9        7.56        6.14      2.13 o 
   3   8   9        7.96       10.49      2.25 o 
   4   8   9       13.19       12.71      2.48 o 
   5   8   9        0.24       -1.37      1.68 o 
   6   8   9       12.36       11.22      1.78 o 
 -11   9   9        1.29        0.08      0.98 o 
 -10   9   9        4.77        4.89      1.46 o 
  -9   9   9        9.34        9.04      2.20 o 
  -8   9   9       51.91       49.49      3.41 o 
  -7   9   9       13.46       14.59      2.32 o 
  -6   9   9        4.36        5.19      1.84 o 
  -5   9   9        5.19        8.60      1.87 o 
  -4   9   9       44.76       41.66      2.95 o 
  -3   9   9        0.53        1.78      1.54 o 
  -2   9   9       41.48       38.57      3.01 o 
  -1   9   9        2.81        1.16      1.89 o 
   0   9   9        4.85        6.06      1.89 o 
   1   9   9        0.01       -0.15      1.78 o 
   2   9   9        0.07        1.28      2.04 o 
   3   9   9       31.48       28.72      3.24 o 
   4   9   9        8.00        7.97      2.08 o 
   5   9   9       12.02       14.36      1.99 o 
   6   9   9       13.13       11.08      1.73 o 
 -10  10   9        0.00        1.75      1.05 o 
  -9  10   9       12.67       15.47      1.75 o 
  -8  10   9        1.93        0.74      1.83 o 
  -7  10   9       38.12       38.95      3.29 o 
  -6  10   9       10.77       10.16      2.37 o 
  -5  10   9      112.89      112.95      4.99 o 
  -4  10   9        1.07        0.93      2.11 o 
  -3  10   9        1.06        4.01      2.18 o 
  -2  10   9       60.23       65.57      4.04 o 
  -1  10   9      197.11      202.02      6.42 o 
   0  10   9      102.44       98.09      4.57 o 
   1  10   9        1.92        1.12      2.11 o 
   2  10   9        1.07        2.56      2.03 o 
   3  10   9       55.33       55.03      3.68 o 
   4  10   9        2.56        2.72      1.52 o 
   5  10   9       16.45       14.25      1.99 o 
   6  10   9       11.97       13.60      1.44 o 
 -10  11   9        6.82        5.15      1.35 o 
  -9  11   9        9.36        8.60      1.90 o 
  -8  11   9        1.63       -1.07      1.99 o 
  -7  11   9       24.89       23.17      2.81 o 
  -6  11   9        2.79        3.78      2.04 o 
  -5  11   9       18.70       18.93      2.46 o 
  -4  11   9       56.39       50.83      3.98 o 
  -3  11   9      266.45      251.57      7.45 o 
  -2  11   9      145.66      146.43      5.83 o 
  -1  11   9       50.65       47.81      3.48 o 
   0  11   9        6.43       10.45      2.23 o 
   1  11   9       12.87       10.59      2.48 o 
   2  11   9       32.07       25.79      2.93 o 
   3  11   9        3.10        0.38      1.87 o 
   4  11   9        5.04        5.92      1.82 o 
   5  11   9        4.64        7.36      1.63 o 
   6  11   9       14.24       13.35      1.44 o 
 -10  12   9       24.29       22.58      1.77 o 
  -9  12   9        0.76        1.24      1.30 o 
  -8  12   9        2.82        4.31      1.75 o 
  -7  12   9       37.68       29.83      3.08 o 
  -6  12   9       33.42       34.82      3.34 o 
  -5  12   9       22.85       30.34      3.15 o 
  -4  12   9        1.84       -1.80      2.46 o 
  -3  12   9      206.24      227.31      7.52 o 
  -2  12   9       58.02       60.25      4.33 o 
  -1  12   9        0.26       -0.28      2.32 o 
   0  12   9       44.34       58.41      3.97 o 
   1  12   9      112.83      114.20      5.36 o 
   2  12   9        0.24        3.92      1.58 o 
   3  12   9       20.97       20.48      2.48 o 
   4  12   9        0.06        1.03      1.57 o 
   5  12   9        1.28        0.18      1.16 o 
  -9  13   9        0.05       -0.70      1.40 o 
  -8  13   9       36.01       41.60      2.88 o 
  -7  13   9        4.04        0.91      1.91 o 
  -6  13   9       11.37       12.16      2.06 o 
  -5  13   9        5.99        2.68      2.27 o 
  -4  13   9      306.15      290.53      8.19 o 
  -3  13   9      109.32      111.75      5.67 o 
  -2  13   9      241.09      261.90      8.16 o 
  -1  13   9      131.85      133.10      5.74 o 
   0  13   9        0.53       -0.68      2.11 o 
   1  13   9       30.68       31.78      3.22 o 
   2  13   9        0.01        1.51      1.44 o 
   3  13   9        0.26        1.92      1.73 o 
   4  13   9        2.96        2.02      1.70 o 
   5  13   9        3.31        4.30      1.19 o 
  -9  14   9        8.88        8.75      1.51 o 
  -8  14   9       40.93       46.22      3.03 o 
  -7  14   9        4.29        2.80      1.96 o 
  -6  14   9        0.02        0.84      2.08 o 
  -5  14   9        1.33        7.64      2.08 o 
  -4  14   9       30.72       34.71      3.93 o 
  -3  14   9       11.94       10.57      2.82 o 
  -2  14   9       57.47       58.79      3.93 o 
  -1  14   9        6.34        5.03      2.18 o 
   0  14   9       20.57       26.07      3.12 o 
   1  14   9       11.20        8.76      2.18 o 
   2  14   9        1.05        1.61      1.57 o 
   3  14   9        7.00        7.20      1.89 o 
   4  14   9       16.52       18.18      1.89 o 
  -8  15   9        4.56        3.00      1.64 o 
  -7  15   9        0.21        1.42      1.35 o 
  -6  15   9       19.26       18.17      2.35 o 
  -5  15   9       13.05       16.33      2.65 o 
  -4  15   9        0.03       -0.73      1.71 o 
  -3  15   9        0.01       -1.12      2.25 o 
  -2  15   9        6.42        7.23      2.22 o 
  -1  15   9        2.18        2.69      2.06 o 
   0  15   9       14.76       15.35      2.65 o 
   1  15   9        8.07        8.35      2.09 o 
   2  15   9        4.20        4.11      1.89 o 
   3  15   9        2.64        3.30      1.35 o 
   4  15   9       55.62       51.93      2.44 o 
  -7  16   9       24.75       26.12      2.32 o 
  -6  16   9       16.53       14.46      2.29 o 
  -5  16   9       40.10       39.83      3.03 o 
  -4  16   9        0.10       -0.27      1.87 o 
  -3  16   9        6.36        3.08      2.15 o 
  -2  16   9        0.91        1.19      1.80 o 
  -1  16   9       27.74       27.67      2.84 o 
   0  16   9       24.43       19.65      2.48 o 
   1  16   9        4.52        3.62      1.80 o 
   2  16   9        0.00        0.41      1.54 o 
   3  16   9        0.44        1.47      1.28 o 
  -6  17   9        0.54        0.40      1.28 o 
  -5  17   9        0.10       -1.33      1.59 o 
  -4  17   9       37.76       38.27      3.08 o 
  -3  17   9       13.44       18.13      2.34 o 
  -2  17   9       22.56       25.28      2.53 o 
  -1  17   9       54.42       56.95      3.60 o 
   0  17   9       24.71       27.97      2.74 o 
   1  17   9        0.64       -0.84      1.40 o 
   2  17   9       14.55       12.75      1.80 o 
  -5  18   9        1.85        3.94      1.66 o 
  -4  18   9       20.34       28.20      2.37 o 
  -3  18   9        0.03       -0.76      1.54 o 
  -2  18   9        2.44        2.64      1.80 o 
  -1  18   9        9.56        7.12      1.84 o 
   0  18   9        0.69        3.43      1.25 o 
   1  18   9        1.21        2.29      1.09 o 
  -3  19   9        5.78        6.64      1.61 o 
  -2  19   9        3.71        4.21      1.31 o 
 -12   0  10       11.78        9.98      1.19 o 
 -11   0  10       12.98       11.51      1.71 o 
 -10   0  10       18.45       16.76      2.04 o 
  -9   0  10       35.09       32.03      2.84 o 
  -8   0  10        6.78        4.53      2.02 o 
  -7   0  10        6.60        5.57      1.78 o 
  -6   0  10      167.53      152.56      5.07 o 
  -5   0  10       52.04       43.12      3.03 o 
  -4   0  10      192.94      184.38      5.14 o 
  -3   0  10      125.43      120.20      3.84 o 
  -2   0  10      174.72      175.60      5.12 o 
  -1   0  10      622.89      612.31      9.41 o 
   0   0  10      535.99      508.95      9.01 o 
   1   0  10       34.09       35.09      2.77 o 
   2   0  10       45.13       45.40      3.26 o 
   3   0  10      139.98      121.44      4.81 o 
   4   0  10        0.39        0.91      1.52 o 
   5   0  10       10.10       10.68      1.62 o 
   6   0  10        0.19        1.64      0.89 o 
   7   0  10        2.59        2.18      0.77 o 
 -12   1  10        0.40        0.41      0.90 o 
 -11   1  10        1.09       -0.01      1.35 o 
 -10   1  10        0.50        1.24      1.49 o 
  -9   1  10        0.00        0.78      1.69 o 
  -8   1  10       21.14       22.18      2.48 o 
  -7   1  10        3.30        7.01      1.85 o 
  -6   1  10        2.95        2.53      1.92 o 
  -5   1  10      491.96      459.06      8.33 o 
  -4   1  10       40.49       38.34      2.67 o 
  -3   1  10       24.89       22.57      1.99 o 
  -2   1  10       34.02       37.37      2.75 o 
  -1   1  10       40.99       40.76      3.01 o 
   0   1  10      441.03      416.33      8.24 o 
   1   1  10        0.39       -0.18      1.76 o 
   2   1  10       34.21       30.23      2.89 o 
   3   1  10        7.08        6.61      1.80 o 
   4   1  10       22.58       18.14      2.39 o 
   5   1  10        3.17        3.04      1.49 o 
   6   1  10        6.37        3.17      1.30 o 
   7   1  10        6.99        6.97      0.99 o 
 -12   2  10        0.41        0.63      0.82 o 
 -11   2  10        0.13       -1.06      1.28 o 
 -10   2  10       24.83       24.46      2.39 o 
  -9   2  10        2.63        4.14      1.57 o 
  -8   2  10       72.56       63.05      3.71 o 
  -7   2  10       67.79       58.17      3.58 o 
  -6   2  10       24.78       21.20      2.79 o 
  -5   2  10      333.08      327.14      7.50 o 
  -4   2  10      103.50      101.81      4.28 o 
  -3   2  10       16.09       16.67      1.99 o 
  -2   2  10      168.46      160.34      5.22 o 
  -1   2  10       49.17       51.75      3.36 o 
   0   2  10      524.69      503.55      9.04 o 
   1   2  10      347.98      325.31      7.45 o 
   2   2  10       23.73       20.22      2.53 o 
   3   2  10       56.36       54.66      3.33 o 
   4   2  10       37.97       39.16      2.79 o 
   5   2  10        2.39        3.92      1.61 o 
   6   2  10        0.20       -0.55      1.19 o 
 -12   3  10        1.59        1.08      0.85 o 
 -11   3  10        0.02       -0.18      1.36 o 
 -10   3  10       10.30       12.99      1.91 o 
  -9   3  10       46.68       44.76      3.28 o 
  -8   3  10        9.60        6.07      2.20 o 
  -7   3  10       41.84       39.99      3.29 o 
  -6   3  10      532.36      529.74      9.80 o 
  -5   3  10      239.26      242.80      6.63 o 
  -4   3  10      101.29      112.78      4.63 o 
  -3   3  10       31.69       31.33      2.18 o 
  -2   3  10      181.44      194.30      5.55 o 
  -1   3  10        0.00        1.44      1.68 o 
   0   3  10       24.96       25.87      2.89 o 
   1   3  10      138.87      126.50      4.95 o 
   2   3  10      181.94      173.15      5.59 o 
   3   3  10        2.04        4.57      1.66 o 
   4   3  10       32.90       30.02      2.74 o 
   5   3  10        4.37        4.58      1.58 o 
   6   3  10        2.83        1.87      1.26 o 
 -11   4  10        5.02        5.07      1.49 o 
 -10   4  10        2.86        3.48      1.49 o 
  -9   4  10       16.01       15.43      2.49 o 
  -8   4  10        1.12       -0.54      1.87 o 
  -7   4  10      189.19      197.66      6.35 o 
  -6   4  10       67.01       71.93      4.27 o 
  -5   4  10       27.75       30.11      3.01 o 
  -4   4  10        6.61        3.36      2.18 o 
  -3   4  10       18.47       12.38      1.96 o 
  -2   4  10       50.40       52.66      3.08 o 
  -1   4  10        1.87        1.75      1.92 o 
   0   4  10       78.56       83.53      4.06 o 
   1   4  10      336.04      343.03      7.88 o 
   2   4  10      261.87      254.29      6.98 o 
   3   4  10        0.14       -1.29      1.77 o 
   4   4  10       81.15       87.70      4.13 o 
   5   4  10        7.72        5.67      1.57 o 
   6   4  10        2.81        4.44      1.42 o 
 -11   5  10        0.75        2.13      1.05 o 
 -10   5  10        2.42        0.84      1.58 o 
  -9   5  10      180.75      183.76      6.07 o 
  -8   5  10        0.42        2.00      1.83 o 
  -7   5  10        8.20       11.05      2.63 o 
  -6   5  10      728.66      751.77     12.07 o 
  -5   5  10      147.00      159.70      5.53 o 
  -4   5  10        0.38       -1.47      1.84 o 
  -3   5  10        0.52        1.58      1.42 o 
  -2   5  10       65.19       68.60      3.55 o 
  -1   5  10        0.01        1.01      1.58 o 
   0   5  10       40.57       37.84      3.05 o 
   1   5  10      204.02      215.22      6.37 o 
   2   5  10        2.79        5.56      2.18 o 
   3   5  10        7.07        4.35      1.89 o 
   4   5  10        0.18        0.28      1.62 o 
   5   5  10        4.75        6.18      1.69 o 
   6   5  10        4.10        4.77      1.35 o 
 -11   6  10        0.22        0.34      1.13 o 
 -10   6  10        4.62        1.93      1.49 o 
  -9   6  10       34.49       36.90      3.15 o 
  -8   6  10       13.19       15.93      2.44 o 
  -7   6  10      345.97      385.37      9.14 o 
  -6   6  10       53.01       58.13      3.96 o 
  -5   6  10        9.12        6.33      1.94 o 
  -4   6  10       41.58       37.63      2.88 o 
  -3   6  10        9.75        6.98      1.51 o 
  -2   6  10        0.13        4.17      1.40 o 
  -1   6  10        1.11        2.86      1.71 o 
   0   6  10        7.65        5.32      1.94 o 
   1   6  10       27.50       30.84      3.03 o 
   2   6  10      153.82      161.74      5.74 o 
   3   6  10       28.85       30.79      3.12 o 
   4   6  10       36.28       36.59      2.93 o 
   5   6  10        3.30        5.18      1.42 o 
   6   6  10        0.80        0.86      1.03 o 
 -11   7  10        4.46        4.99      1.03 o 
 -10   7  10        4.32        3.86      1.57 o 
  -9   7  10        8.03       11.22      1.94 o 
  -8   7  10       62.01       68.24      3.95 o 
  -7   7  10       48.40       51.44      3.81 o 
  -6   7  10      129.64      119.18      5.06 o 
  -5   7  10        6.42        8.83      2.10 o 
  -4   7  10        0.08        0.14      1.42 o 
  -3   7  10       67.91       64.48      3.26 o 
  -2   7  10        0.02        0.25      1.51 o 
  -1   7  10        2.47        6.32      1.75 o 
   0   7  10       45.12       44.85      3.34 o 
   1   7  10       76.13       69.58      4.05 o 
   2   7  10       37.76       39.23      3.55 o 
   3   7  10       98.71       93.15      4.47 o 
   4   7  10        0.38       -1.34      1.68 o 
   5   7  10        3.45        3.27      1.38 o 
   6   7  10        1.39        2.42      1.10 o 
 -11   8  10       15.11       18.99      1.62 o 
 -10   8  10        0.74        0.58      1.23 o 
  -9   8  10        6.46        6.76      2.01 o 
  -8   8  10        3.25        4.19      1.85 o 
  -7   8  10       82.47       73.17      4.33 o 
  -6   8  10       21.13       20.88      2.79 o 
  -5   8  10        0.18       -0.65      1.58 o 
  -4   8  10       24.59       20.87      2.60 o 
  -3   8  10        0.19       -1.42      1.73 o 
  -2   8  10        8.70        7.63      2.34 o 
  -1   8  10        7.44        5.89      2.18 o 
   0   8  10        0.19       -1.47      1.78 o 
   1   8  10      125.60      125.03      5.31 o 
   2   8  10       38.68       34.95      3.17 o 
   3   8  10        7.63        7.01      2.08 o 
   4   8  10       25.02       28.66      2.56 o 
   5   8  10        2.55        6.46      1.37 o 
   6   8  10        0.67        0.58      0.99 o 
 -10   9  10        3.63        2.89      1.23 o 
  -9   9  10        7.78        3.70      2.02 o 
  -8   9  10       12.24       13.04      2.29 o 
  -7   9  10        6.18        4.97      2.10 o 
  -6   9  10        0.80        1.83      1.69 o 
  -5   9  10        3.68        2.20      2.11 o 
  -4   9  10        3.37        6.06      1.87 o 
  -3   9  10       98.74       97.40      4.41 o 
  -2   9  10       21.46       18.95      2.56 o 
  -1   9  10        0.28       -0.65      2.01 o 
   0   9  10       20.05       19.70      2.55 o 
   1   9  10       44.70       54.63      3.97 o 
   2   9  10        0.04       -0.29      1.94 o 
   3   9  10        4.96        7.28      1.94 o 
   4   9  10        0.09        1.12      1.27 o 
   5   9  10       10.27        9.61      1.58 o 
 -10  10  10        2.68        2.68      1.09 o 
  -9  10  10        1.09        3.42      1.30 o 
  -8  10  10        0.16        0.15      1.40 o 
  -7  10  10       19.73       15.39      2.44 o 
  -6  10  10       78.51       83.14      4.41 o 
  -5  10  10        9.52       15.83      2.15 o 
  -4  10  10        0.52       -1.42      1.80 o 
  -3  10  10        0.21       -1.65      2.06 o 
  -2  10  10      363.39      355.65      8.37 o 
  -1  10  10        8.93       11.77      2.27 o 
   0  10  10       32.62       38.47      3.43 o 
   1  10  10      124.74      143.44      5.68 o 
   2  10  10        0.29       -1.85      2.27 o 
   3  10  10        3.60        5.05      1.99 o 
   4  10  10        0.13        0.53      1.42 o 
   5  10  10        0.21       -0.40      0.99 o 
 -10  11  10        3.37        5.86      1.14 o 
  -9  11  10       14.33       14.73      1.85 o 
  -8  11  10        1.11       -0.49      1.49 o 
  -7  11  10       19.83       19.92      2.49 o 
  -6  11  10       17.19       17.22      2.60 o 
  -5  11  10        1.98        1.71      2.11 o 
  -4  11  10       55.11       67.58      4.07 o 
  -3  11  10      375.03      370.93      8.73 o 
  -2  11  10      147.73      155.12      5.98 o 
  -1  11  10       41.26       54.26      3.59 o 
   0  11  10        4.81        2.74      2.27 o 
   1  11  10       16.96       19.07      2.75 o 
   2  11  10       34.32       40.05      2.96 o 
   3  11  10       43.99       44.77      2.96 o 
   4  11  10        6.58        4.61      1.35 o 
   5  11  10        7.07        7.99      1.14 o 
  -9  12  10       11.90       15.08      1.63 o 
  -8  12  10       19.18       18.93      2.32 o 
  -7  12  10       61.93       59.31      3.31 o 
  -6  12  10       41.13       41.16      3.08 o 
  -5  12  10        2.15        5.11      1.84 o 
  -4  12  10      184.73      192.31      6.46 o 
  -3  12  10        5.63       11.44      2.48 o 
  -2  12  10       10.53       13.64      2.68 o 
  -1  12  10       39.79       38.83      3.24 o 
   0  12  10       12.29       10.95      2.34 o 
   1  12  10        0.35       -1.40      1.77 o 
   2  12  10       13.47       14.21      2.20 o 
   3  12  10        7.75        8.14      1.68 o 
   4  12  10        1.45        2.15      1.09 o 
  -9  13  10        0.06        1.27      0.99 o 
  -8  13  10       27.90       25.80      2.27 o 
  -7  13  10       11.08        9.67      2.06 o 
  -6  13  10        0.03        0.26      1.83 o 
  -5  13  10      102.46      112.23      4.96 o 
  -4  13  10      145.15      138.04      5.42 o 
  -3  13  10       21.12       16.65      3.05 o 
  -2  13  10        3.05        4.16      1.99 o 
  -1  13  10      203.16      203.97      6.49 o 
   0  13  10       88.46       88.63      4.39 o 
   1  13  10       40.31       40.81      3.08 o 
   2  13  10       11.24        9.48      1.89 o 
   3  13  10        0.67        4.07      1.26 o 
   4  13  10        4.47        5.34      1.09 o 
  -8  14  10        3.46        4.40      1.42 o 
  -7  14  10        4.60        6.59      1.66 o 
  -6  14  10        6.59        5.40      1.96 o 
  -5  14  10        5.34        9.43      2.04 o 
  -4  14  10       21.66       15.26      2.60 o 
  -3  14  10       28.49       36.50      3.28 o 
  -2  14  10        7.56        8.10      2.13 o 
  -1  14  10       46.16       47.71      3.46 o 
   0  14  10        5.65        6.63      1.96 o 
   1  14  10        6.41        3.97      1.87 o 
   2  14  10        0.83        0.41      1.39 o 
   3  14  10        0.86        0.51      1.12 o 
  -7  15  10       11.71       11.38      1.87 o 
  -6  15  10       34.53       32.98      2.58 o 
  -5  15  10       28.12       25.81      2.82 o 
  -4  15  10        3.70        2.30      1.94 o 
  -3  15  10       13.69       17.73      2.41 o 
  -2  15  10        6.87        9.27      2.09 o 
  -1  15  10       12.44       12.94      2.20 o 
   0  15  10        3.00        3.80      1.54 o 
   1  15  10       22.75       22.47      2.34 o 
   2  15  10       29.98       28.27      2.03 o 
  -6  16  10       12.60       11.56      1.89 o 
  -5  16  10       21.41       24.09      2.35 o 
  -4  16  10       28.04       31.06      2.89 o 
  -3  16  10        6.31        9.47      1.89 o 
  -2  16  10        0.00       -1.19      1.63 o 
  -1  16  10       10.95       10.10      1.94 o 
   0  16  10       10.57        8.73      1.84 o 
   1  16  10       32.59       35.91      2.37 o 
  -5  17  10        1.96        1.49      1.45 o 
  -4  17  10       11.19       13.32      1.73 o 
  -3  17  10        0.11       -1.30      1.57 o 
  -2  17  10        1.24        0.69      1.30 o 
  -1  17  10        6.50        7.31      1.49 o 
   0  17  10       19.80       20.35      1.89 o 
 -11   1  11        1.77        1.40      0.97 o 
 -10   1  11        6.68        5.59      1.51 o 
  -9   1  11        3.56        1.72      1.58 o 
  -8   1  11        9.83        8.67      1.76 o 
  -7   1  11       10.86        8.79      2.15 o 
  -6   1  11      253.14      228.65      6.16 o 
  -5   1  11       57.52       57.80      3.40 o 
  -4   1  11      135.68      132.56      4.61 o 
  -3   1  11       21.79       23.02      2.41 o 
  -2   1  11      343.32      341.01      7.31 o 
  -1   1  11       90.16       86.67      4.11 o 
   0   1  11      141.83      121.55      4.67 o 
   1   1  11      222.48      213.32      6.05 o 
   2   1  11        1.77        1.20      1.57 o 
   3   1  11        2.35        1.12      1.52 o 
   4   1  11        9.17        7.92      1.50 o 
   5   1  11       10.62       10.91      1.35 o 
   6   1  11        0.94        1.47      0.79 o 
 -11   2  11        8.29        8.28      1.24 o 
 -10   2  11        0.01        1.16      1.09 o 
  -9   2  11        0.20       -1.34      1.62 o 
  -8   2  11       41.94       35.95      3.03 o 
  -7   2  11       13.72       14.78      2.25 o 
  -6   2  11        6.27        4.34      2.03 o 
  -5   2  11       83.16       88.48      4.26 o 
  -4   2  11      563.24      561.50      9.26 o 
  -3   2  11      112.53      111.24      4.51 o 
  -2   2  11       63.53       64.43      3.73 o 
  -1   2  11      316.27      297.79      7.12 o 
   0   2  11       17.80       23.29      2.46 o 
   1   2  11       34.31       32.71      2.82 o 
   2   2  11       11.57       11.39      2.02 o 
   3   2  11        4.07        1.85      1.42 o 
   4   2  11        5.87        8.01      1.70 o 
   5   2  11        0.03       -0.68      1.08 o 
   6   2  11        5.87        7.06      1.03 o 
 -11   3  11        0.54        0.15      1.18 o 
 -10   3  11        0.96       -0.43      1.46 o 
  -9   3  11        1.01       -0.08      1.49 o 
  -8   3  11      105.83       98.94      4.41 o 
  -7   3  11       28.51       28.13      2.65 o 
  -6   3  11       10.04       12.13      2.34 o 
  -5   3  11        2.56       -0.14      2.34 o 
  -4   3  11       35.71       35.63      3.00 o 
  -3   3  11       52.47       53.43      3.22 o 
  -2   3  11      192.41      201.80      5.92 o 
  -1   3  11      580.52      570.15      9.81 o 
   0   3  11      192.82      186.63      5.84 o 
   1   3  11        5.99        6.91      1.91 o 
   2   3  11        0.06       -1.38      1.66 o 
   3   3  11        3.79        7.07      1.49 o 
   4   3  11        0.13       -1.12      1.36 o 
   5   3  11        0.76        0.74      1.08 o 
 -11   4  11        2.88        2.82      0.99 o 
 -10   4  11        1.00        1.40      1.35 o 
  -9   4  11       55.83       53.99      3.29 o 
  -8   4  11       17.20       18.47      2.34 o 
  -7   4  11       38.40       35.36      3.21 o 
  -6   4  11      115.14      120.53      4.99 o 
  -5   4  11      665.82      693.39     11.25 o 
  -4   4  11      123.85      125.68      5.03 o 
  -3   4  11      101.79      104.66      4.14 o 
  -2   4  11        0.88        3.22      1.66 o 
  -1   4  11       15.05       16.51      2.62 o 
   0   4  11      192.90      195.12      6.05 o 
   1   4  11      178.88      180.08      5.66 o 
   2   4  11       89.28       82.93      4.07 o 
   3   4  11       91.34       86.81      3.77 o 
   4   4  11        5.68        3.95      1.68 o 
   5   4  11       16.19       16.70      1.70 o 
 -11   5  11        0.19        0.66      0.93 o 
 -10   5  11        4.57        3.24      1.51 o 
  -9   5  11        2.46        3.31      1.59 o 
  -8   5  11       66.38       67.67      3.80 o 
  -7   5  11       40.27       40.53      3.17 o 
  -6   5  11      188.59      206.14      6.46 o 
  -5   5  11      138.57      143.86      5.55 o 
  -4   5  11       39.99       45.30      3.24 o 
  -3   5  11        8.52        9.34      2.08 o 
  -2   5  11      202.30      219.28      6.33 o 
  -1   5  11       21.63       19.89      2.51 o 
   0   5  11       81.93       84.93      4.17 o 
   1   5  11       40.06       41.89      3.22 o 
   2   5  11       79.35       84.64      4.26 o 
   3   5  11        5.84        4.71      1.80 o 
   4   5  11        5.49        5.00      1.63 o 
   5   5  11        6.51        8.16      1.27 o 
 -11   6  11        0.52        1.06      0.89 o 
 -10   6  11        4.09        4.58      1.62 o 
  -9   6  11        3.33        4.48      1.65 o 
  -8   6  11       35.62       37.37      3.03 o 
  -7   6  11       70.50       67.75      3.76 o 
  -6   6  11       20.21       19.17      2.72 o 
  -5   6  11      105.13      119.66      5.02 o 
  -4   6  11       10.61       10.33      1.90 o 
  -3   6  11       53.50       49.14      2.98 o 
  -2   6  11       36.73       39.96      3.22 o 
  -1   6  11       38.75       34.24      3.29 o 
   0   6  11      107.61      122.49      5.00 o 
   1   6  11        0.04       -1.54      1.85 o 
   2   6  11       68.10       65.27      3.69 o 
   3   6  11        1.32        1.70      1.35 o 
   4   6  11       15.97       19.38      2.10 o 
   5   6  11        0.32        1.00      1.03 o 
 -10   7  11       25.82       26.21      2.02 o 
  -9   7  11        4.91        2.17      1.78 o 
  -8   7  11        2.17        2.68      1.87 o 
  -7   7  11        2.46        1.40      1.97 o 
  -6   7  11       11.44       12.90      2.48 o 
  -5   7  11       18.90       19.05      2.58 o 
  -4   7  11        2.19        2.68      1.33 o 
  -3   7  11        2.44        1.79      1.57 o 
  -2   7  11        2.03        1.37      1.61 o 
  -1   7  11       12.58       12.54      2.09 o 
   0   7  11       80.28       96.92      4.69 o 
   1   7  11       27.54       25.69      2.96 o 
   2   7  11       11.71       13.70      1.99 o 
   3   7  11        4.15        3.40      1.75 o 
   4   7  11       44.68       40.38      2.70 o 
   5   7  11        0.36        0.86      0.92 o 
 -10   8  11       23.58       28.30      2.01 o 
  -9   8  11       36.53       38.76      2.51 o 
  -8   8  11        0.75        2.18      1.61 o 
  -7   8  11        8.55        6.75      2.06 o 
  -6   8  11        0.48       -0.60      2.04 o 
  -5   8  11       17.74       18.33      2.18 o 
  -4   8  11        3.64        2.90      1.57 o 
  -3   8  11        0.15       -0.83      1.56 o 
  -2   8  11       16.02       11.43      2.22 o 
  -1   8  11       37.82       39.84      3.31 o 
   0   8  11       50.76       51.51      3.64 o 
   1   8  11        1.08        2.24      1.64 o 
   2   8  11        2.06        1.75      1.82 o 
   3   8  11       14.80       12.09      2.06 o 
   4   8  11        1.35        0.04      1.17 o 
 -10   9  11        7.34        9.24      1.28 o 
  -9   9  11        0.00        0.48      0.97 o 
  -8   9  11        3.11        2.98      1.69 o 
  -7   9  11        2.20        4.97      1.68 o 
  -6   9  11       28.94       29.08      2.81 o 
  -5   9  11       44.41       47.14      3.22 o 
  -4   9  11        0.31        1.05      1.56 o 
  -3   9  11        0.36        3.00      1.57 o 
  -2   9  11        7.43        3.41      2.16 o 
  -1   9  11       17.98       15.68      2.13 o 
   0   9  11       19.79       23.84      2.62 o 
   1   9  11       13.32       17.93      2.41 o 
   2   9  11        7.27        8.70      1.96 o 
   3   9  11        8.17        7.07      1.49 o 
   4   9  11        0.31        0.20      1.08 o 
  -9  10  11        0.23       -0.04      1.18 o 
  -8  10  11        0.10        1.04      1.32 o 
  -7  10  11       20.35       21.06      2.37 o 
  -6  10  11       46.98       49.67      3.29 o 
  -5  10  11       81.26       82.42      4.10 o 
  -4  10  11        3.02        3.45      1.89 o 
  -3  10  11        3.29        2.13      1.85 o 
  -2  10  11        0.41       -0.08      1.75 o 
  -1  10  11       19.11       21.64      2.41 o 
   0  10  11       11.10       11.52      2.32 o 
   1  10  11      102.23      113.61      4.61 o 
   2  10  11       16.27       18.76      2.13 o 
   3  10  11        0.66       -0.61      1.24 o 
   4  10  11        0.90       -0.10      0.97 o 
  -9  11  11       22.43       24.08      1.80 o 
  -8  11  11       22.91       22.27      2.18 o 
  -7  11  11        2.18        2.11      1.66 o 
  -6  11  11        2.78        5.73      1.80 o 
  -5  11  11        0.42       -0.30      1.69 o 
  -4  11  11       18.49       22.61      2.58 o 
  -3  11  11        6.79        4.56      2.27 o 
  -2  11  11       32.50       38.51      3.07 o 
  -1  11  11       83.32       83.76      4.24 o 
   0  11  11       17.47       16.10      2.25 o 
   1  11  11       19.04       20.56      2.46 o 
   2  11  11       49.37       50.23      3.05 o 
   3  11  11       16.30       17.86      1.69 o 
  -8  12  11        0.52       -0.17      1.18 o 
  -7  12  11        9.72        8.68      1.99 o 
  -6  12  11       26.37       30.33      2.62 o 
  -5  12  11        5.24        5.10      1.89 o 
  -4  12  11        5.79        8.70      2.15 o 
  -3  12  11       14.82       21.05      2.79 o 
  -2  12  11       50.03       56.10      3.41 o 
  -1  12  11      227.11      250.84      6.62 o 
   0  12  11      117.12      131.51      4.73 o 
   1  12  11        2.93        4.69      1.51 o 
   2  12  11        0.00        1.59      1.10 o 
   3  12  11        0.14       -0.38      1.16 o 
  -8  13  11        2.82        2.08      1.28 o 
  -7  13  11        0.27        1.45      1.32 o 
  -6  13  11       98.29      108.36      4.11 o 
  -5  13  11       19.21       23.24      2.39 o 
  -4  13  11        8.01        9.39      2.13 o 
  -3  13  11       19.67       21.57      2.44 o 
  -2  13  11       15.13       15.76      2.32 o 
  -1  13  11       21.25       21.31      2.49 o 
   0  13  11       32.21       33.21      2.72 o 
   1  13  11       26.96       26.18      2.25 o 
   2  13  11        0.88       -0.33      1.12 o 
  -7  14  11       17.11       20.01      2.08 o 
  -6  14  11        0.15        2.93      1.36 o 
  -5  14  11        3.05        5.43      1.94 o 
  -4  14  11       14.42       17.77      2.49 o 
  -3  14  11        0.64        1.43      1.75 o 
  -2  14  11        7.82       12.13      2.01 o 
  -1  14  11        4.73        2.80      1.75 o 
   0  14  11       28.85       32.76      2.56 o 
   1  14  11       15.88       16.22      1.73 o 
  -6  15  11        1.60        6.48      1.25 o 
  -5  15  11       18.48       23.78      2.11 o 
  -4  15  11       13.39       12.82      1.95 o 
  -3  15  11        5.27        5.24      1.59 o 
  -2  15  11        0.84        0.77      1.46 o 
  -1  15  11        0.09        0.39      1.37 o 
   0  15  11       53.24       53.03      2.77 o 
   1  15  11       10.90        7.68      1.29 o 
  -5  16  11        1.75        2.58      1.27 o 
  -4  16  11        4.71        4.79      1.35 o 
  -3  16  11        4.56        6.60      1.54 o 
  -2  16  11        0.17        0.64      1.23 o 
  -1  16  11       20.01       17.63      1.75 o 
 -11   0  12        3.18        5.49      0.98 o 
 -10   0  12       17.83       17.35      1.57 o 
  -9   0  12        0.46        1.59      1.09 o 
  -8   0  12        0.07       -0.08      1.26 o 
  -7   0  12        0.01        0.56      1.40 o 
  -6   0  12        6.38        7.22      1.57 o 
  -5   0  12      350.73      350.01      7.19 o 
  -4   0  12      192.90      188.91      5.15 o 
  -3   0  12     1390.92     1323.46     13.18 o 
  -2   0  12       23.45       27.78      2.53 o 
  -1   0  12      235.90      228.21      5.86 o 
   0   0  12        3.50        2.79      1.61 o 
   1   0  12        5.01        3.24      1.76 o 
   2   0  12        1.38        2.30      1.37 o 
   3   0  12        6.33        5.91      1.42 o 
   4   0  12        0.62       -0.40      0.85 o 
 -11   1  12        2.75        2.15      0.84 o 
 -10   1  12        7.00        7.85      1.21 o 
  -9   1  12        4.70        6.21      1.51 o 
  -8   1  12       10.59       10.21      1.78 o 
  -7   1  12        0.02        2.04      1.36 o 
  -6   1  12       11.69       11.79      1.80 o 
  -5   1  12        2.30       -1.20      1.87 o 
  -4   1  12      266.81      288.04      6.56 o 
  -3   1  12      588.80      604.87      9.41 o 
  -2   1  12       90.80       89.54      4.08 o 
  -1   1  12       45.62       46.02      2.94 o 
   0   1  12        0.49        0.53      1.39 o 
   1   1  12       20.58       20.64      1.95 o 
   2   1  12       19.17       23.56      2.10 o 
   3   1  12        0.39        0.97      0.99 o 
   4   1  12       15.36       12.35      1.32 o 
 -11   2  12        1.76        1.18      0.89 o 
 -10   2  12        1.82        1.19      1.05 o 
  -9   2  12       18.78       16.63      2.06 o 
  -8   2  12       34.61       30.17      2.41 o 
  -7   2  12       12.01       12.97      1.80 o 
  -6   2  12        5.89        5.30      1.78 o 
  -5   2  12      109.06       99.25      4.34 o 
  -4   2  12        0.24        0.15      1.97 o 
  -3   2  12      533.76      564.00      9.52 o 
  -2   2  12       74.08       75.61      3.97 o 
  -1   2  12       54.36       56.26      3.39 o 
   0   2  12      106.54      111.41      4.30 o 
   1   2  12       14.62       12.85      2.18 o 
   2   2  12       27.16       28.87      2.22 o 
   3   2  12       15.16       11.41      1.69 o 
   4   2  12        0.24        0.65      0.97 o 
 -10   3  12        5.42        3.64      1.24 o 
  -9   3  12        5.10        4.98      1.59 o 
  -8   3  12        0.77        0.13      1.54 o 
  -7   3  12       13.05        9.76      2.10 o 
  -6   3  12      140.64      132.03      4.81 o 
  -5   3  12       45.57       51.07      3.38 o 
  -4   3  12       63.86       57.47      3.64 o 
  -3   3  12       16.61       12.99      2.91 o 
  -2   3  12      442.79      455.35      8.89 o 
  -1   3  12       36.19       35.97      2.93 o 
   0   3  12        5.45        2.63      1.85 o 
   1   3  12        0.15        1.47      1.29 o 
   2   3  12        1.39        4.53      1.23 o 
   3   3  12        1.57        1.82      1.13 o 
   4   3  12        0.61        0.57      1.03 o 
 -10   4  12        7.47        4.00      1.32 o 
  -9   4  12       42.57       47.80      2.81 o 
  -8   4  12        0.02        1.00      1.42 o 
  -7   4  12       33.85       27.76      2.63 o 
  -6   4  12        8.31        8.65      2.03 o 
  -5   4  12       95.26      106.85      4.63 o 
  -4   4  12      428.68      475.16      8.96 o 
  -3   4  12      139.26      162.56      5.58 o 
  -2   4  12      160.39      169.49      5.55 o 
  -1   4  12        1.74        2.88      1.80 o 
   0   4  12        3.99        4.37      1.54 o 
   1   4  12        0.17        1.62      1.49 o 
   2   4  12        2.66        2.81      1.35 o 
   3   4  12       47.06       49.01      2.63 o 
   4   4  12        5.43        4.53      1.10 o 
 -10   5  12        1.34        1.63      1.08 o 
  -9   5  12       11.29       12.99      1.64 o 
  -8   5  12        0.77        0.59      1.45 o 
  -7   5  12        2.58        3.46      1.73 o 
  -6   5  12        1.15        2.69      1.61 o 
  -5   5  12        4.06        5.98      2.27 o 
  -4   5  12      325.80      324.97      6.88 o 
  -3   5  12      101.32      108.72      5.00 o 
  -2   5  12      103.29      105.97      4.75 o 
  -1   5  12      126.73      145.26      5.21 o 
   0   5  12        2.58        2.45      1.58 o 
   1   5  12       11.78       14.06      2.27 o 
   2   5  12        3.53        5.66      1.56 o 
   3   5  12       19.74       20.35      2.06 o 
   4   5  12        0.09       -0.23      1.01 o 
 -10   6  12        0.67        0.90      1.06 o 
  -9   6  12        5.81        4.94      1.57 o 
  -8   6  12        5.72        4.36      1.73 o 
  -7   6  12        3.87        5.96      1.61 o 
  -6   6  12       11.79       10.62      2.18 o 
  -5   6  12        6.00        8.23      2.41 o 
  -4   6  12        1.78        5.42      1.54 o 
  -3   6  12       93.25      110.44      4.36 o 
  -2   6  12        1.81        4.09      1.87 o 
  -1   6  12        4.17        6.23      2.04 o 
   0   6  12       26.29       28.85      2.79 o 
   1   6  12        0.01       -1.50      1.80 o 
   2   6  12       15.40       17.98      2.04 o 
   3   6  12        0.01        1.18      1.08 o 
   4   6  12        5.26        7.97      1.23 o 
 -10   7  12        7.73       11.10      1.26 o 
  -9   7  12       10.58       16.60      1.87 o 
  -8   7  12        0.74        3.21      1.32 o 
  -7   7  12        0.47        2.63      1.49 o 
  -6   7  12       24.08       28.07      2.56 o 
  -5   7  12       34.57       38.71      2.88 o 
  -4   7  12       36.20       40.53      2.74 o 
  -3   7  12        4.49        2.95      1.90 o 
  -2   7  12        0.03        2.93      1.42 o 
  -1   7  12       60.80       68.81      3.77 o 
   0   7  12       35.38       37.56      3.12 o 
   1   7  12        2.22        4.88      1.71 o 
   2   7  12        9.21        6.55      1.63 o 
   3   7  12       15.26       22.26      1.89 o 
   4   7  12        1.72        2.84      0.98 o 
  -9   8  12        1.99        2.17      1.35 o 
  -8   8  12        2.53        3.78      1.49 o 
  -7   8  12        0.44       -0.61      1.56 o 
  -6   8  12        9.81       12.76      2.10 o 
  -5   8  12        9.12        5.76      1.73 o 
  -4   8  12       33.53       36.49      2.79 o 
  -3   8  12        1.58        3.72      1.54 o 
  -2   8  12        4.98        3.97      1.87 o 
  -1   8  12        4.99        5.06      1.85 o 
   0   8  12        9.82       11.56      2.30 o 
   1   8  12        7.18        6.95      1.83 o 
   2   8  12        9.03        7.57      1.63 o 
   3   8  12        0.01       -0.19      0.87 o 
  -9   9  12        4.86        3.05      1.30 o 
  -8   9  12       15.98       15.30      1.87 o 
  -7   9  12        2.35        3.83      1.44 o 
  -6   9  12       18.16       20.31      2.20 o 
  -5   9  12       50.66       56.50      3.29 o 
  -4   9  12       74.42       86.38      3.90 o 
  -3   9  12        4.88        3.55      1.75 o 
  -2   9  12      101.57      113.36      4.46 o 
  -1   9  12       10.85       12.13      1.87 o 
   0   9  12        3.20        2.80      1.89 o 
   1   9  12        1.10        2.72      1.62 o 
   2   9  12        4.50        3.66      1.30 o 
   3   9  12        8.07        7.76      1.24 o 
  -9  10  12       20.16       22.80      1.62 o 
  -8  10  12        2.65        3.55      1.42 o 
  -7  10  12        1.41        0.80      1.30 o 
  -6  10  12       51.22       51.20      3.47 o 
  -5  10  12        2.60        2.72      1.68 o 
  -4  10  12        9.35       10.04      1.20 o 
  -3  10  12       16.95       16.32      2.32 o 
  -2  10  12       11.23       11.28      1.99 o 
  -1  10  12       48.59       52.78      3.10 o 
   0  10  12        7.78        6.63      1.77 o 
   1  10  12        0.40       -0.13      1.35 o 
   2  10  12       11.52       13.65      1.75 o 
  -8  11  12        1.26       -0.85      1.28 o 
  -7  11  12        0.20       -0.51      1.40 o 
  -6  11  12        1.32        2.71      1.49 o 
  -5  11  12       14.52       18.40      2.25 o 
  -4  11  12      105.27      104.48      4.01 o 
  -3  11  12        4.07        3.92      1.33 o 
  -2  11  12       67.47       74.64      3.52 o 
  -1  11  12       86.92       94.32      3.83 o 
   0  11  12       64.01       74.79      3.40 o 
   1  11  12        0.31       -0.27      1.32 o 
   2  11  12        7.13        8.75      1.23 o 
  -7  12  12       46.48       51.09      2.63 o 
  -6  12  12       16.39       19.46      2.04 o 
  -5  12  12       13.40       15.04      2.11 o 
  -4  12  12       32.83       39.32      2.95 o 
  -3  12  12       37.32       49.12      3.08 o 
  -2  12  12       36.20       37.91      2.89 o 
  -1  12  12        5.00        2.54      1.65 o 
   0  12  12       13.48        9.18      1.87 o 
   1  12  12       23.59       22.32      1.82 o 
  -7  13  12       27.80       28.51      2.06 o 
  -6  13  12        3.00        7.43      1.61 o 
  -5  13  12        1.49       -0.88      1.32 o 
  -4  13  12        3.93        3.51      1.82 o 
  -3  13  12       23.05       21.09      2.20 o 
  -2  13  12        0.10        1.16      1.42 o 
  -1  13  12        2.40        3.67      1.26 o 
   0  13  12        4.87        3.02      1.42 o 
  -6  14  12       10.82       17.46      1.85 o 
  -5  14  12        1.40        0.58      1.44 o 
  -4  14  12        1.30        1.77      1.42 o 
  -3  14  12       38.85       36.11      2.48 o 
  -2  14  12       30.78       29.57      2.22 o 
  -1  14  12        3.24        4.02      1.26 o 
  -3  15  12       12.14       11.00      1.61 o 
 -10   1  13        8.51        9.55      1.14 o 
  -9   1  13        0.04        0.15      0.95 o 
  -8   1  13        7.97        5.57      0.78 o 
  -7   1  13        6.01        6.06      1.38 o 
  -6   1  13       47.96       47.51      2.90 o 
  -5   1  13       26.65       28.34      2.58 o 
  -4   1  13       29.05       31.67      2.32 o 
  -3   1  13        0.22        0.04      1.44 o 
  -2   1  13      124.94      122.24      4.26 o 
  -1   1  13       50.42       45.88      2.82 o 
   0   1  13        2.23        1.95      1.16 o 
   1   1  13        3.64        4.65      1.26 o 
   2   1  13        2.58        3.03      1.12 o 
   3   1  13        1.79        2.71      0.99 o 
 -10   2  13        2.04        2.85      0.91 o 
  -9   2  13        2.41        1.95      1.12 o 
  -8   2  13        1.73        1.15      0.60 o 
  -7   2  13        4.20        2.07      0.75 o 
  -6   2  13        1.55        1.24      0.65 o 
  -5   2  13      150.77      159.19      5.00 o 
  -4   2  13      234.47      230.04      5.82 o 
  -3   2  13       18.77       22.68      2.27 o 
  -2   2  13       18.84       19.19      2.10 o 
  -1   2  13       27.61       29.99      2.44 o 
   0   2  13       21.72       18.93      2.02 o 
   1   2  13        5.37        7.66      1.35 o 
   2   2  13        0.00        0.58      0.97 o 
   3   2  13       20.07       21.73      1.51 o 
 -10   3  13        8.46        8.77      1.20 o 
  -9   3  13        0.03        0.22      1.09 o 
  -8   3  13        4.35        5.71      0.87 o 
  -7   3  13        2.12        0.06      0.97 o 
  -6   3  13       14.08       13.25      2.06 o 
  -5   3  13        2.86        5.88      1.40 o 
  -4   3  13       46.02       46.63      2.91 o 
  -3   3  13       15.57       16.66      2.20 o 
  -2   3  13      193.06      191.18      5.78 o 
  -1   3  13       53.59       54.97      3.03 o 
   0   3  13       19.61       16.27      2.04 o 
   1   3  13        3.36        3.00      1.30 o 
   2   3  13        0.52        0.75      1.08 o 
   3   3  13       16.54       21.37      1.49 o 
  -9   4  13        0.00       -0.91      1.08 o 
  -8   4  13        0.05       -0.25      0.95 o 
  -7   4  13        4.42        4.61      1.32 o 
  -6   4  13      109.78      109.24      4.41 o 
  -5   4  13        0.29       -0.20      1.71 o 
  -4   4  13      156.81      158.79      5.35 o 
  -3   4  13        0.01       -1.49      1.82 o 
  -2   4  13       60.19       60.04      3.12 o 
  -1   4  13       35.78       35.14      2.58 o 
   0   4  13       19.11       24.43      2.27 o 
   1   4  13        1.09        2.07      1.33 o 
   2   4  13        8.14        9.20      1.44 o 
   3   4  13        1.15        1.80      0.88 o 
  -9   5  13        0.54        1.22      1.05 o 
  -8   5  13        0.59        2.12      1.20 o 
  -7   5  13        1.06        2.50      1.59 o 
  -6   5  13       13.38       12.78      1.82 o 
  -5   5  13        5.80        5.12      1.45 o 
  -4   5  13        5.71        5.88      1.54 o 
  -3   5  13        6.11        6.09      1.24 o 
  -2   5  13       22.89       23.00      2.30 o 
  -1   5  13        0.90       -0.29      1.71 o 
   0   5  13       29.95       33.10      2.48 o 
   1   5  13        0.01        1.11      1.14 o 
   2   5  13        1.00        0.91      1.16 o 
   3   5  13       11.77        9.50      1.24 o 
  -9   6  13        0.16       -0.11      0.95 o 
  -8   6  13       25.32       37.40      2.77 o 
  -7   6  13        0.79        0.67      2.01 o 
  -6   6  13       13.27       12.78      1.39 o 
  -5   6  13        9.64        8.95      1.25 o 
  -4   6  13       64.67       64.51      2.79 o 
  -3   6  13        0.22       -0.14      1.66 o 
  -2   6  13       29.11       28.75      2.68 o 
  -1   6  13       20.03       20.44      2.42 o 
   0   6  13        6.79        6.77      1.32 o 
   1   6  13       30.08       32.51      2.46 o 
   2   6  13       20.03       25.30      1.85 o 
  -9   7  13        3.22        3.53      1.35 o 
  -8   7  13       17.26       28.59      2.48 o 
  -7   7  13        9.82       15.55      2.84 o 
  -6   7  13        2.06        2.03      1.62 o 
  -5   7  13        0.80       -0.07      1.79 o 
  -4   7  13        1.80        2.27      1.45 o 
  -3   7  13        0.01       -0.20      1.56 o 
  -2   7  13        0.09        0.60      1.24 o 
  -1   7  13        0.79        0.98      1.16 o 
   0   7  13        0.95        0.69      1.25 o 
   1   7  13        1.72        0.97      1.43 o 
   2   7  13       20.55       26.21      1.90 o 
  -8   8  13        4.07        6.84      1.23 o 
  -7   8  13        5.90       15.21      2.75 o 
  -6   8  13       11.00       10.23      1.60 o 
  -5   8  13        0.39       -0.04      1.38 o 
  -4   8  13        0.86        1.33      1.19 o 
  -3   8  13        3.08        2.88      1.30 o 
  -2   8  13        4.59        4.12      1.35 o 
  -1   8  13        5.07        5.43      1.26 o 
   0   8  13        0.05       -0.50      1.14 o 
   1   8  13        2.89        3.15      1.30 o 
   2   8  13        6.27        6.59      1.23 o 
  -8   9  13        8.90        8.78      1.35 o 
  -7   9  13        4.71        8.34      1.87 o 
  -6   9  13        3.04        2.77      1.33 o 
  -5   9  13        0.15       -0.17      1.51 o 
  -4   9  13        0.04       -0.25      1.55 o 
  -3   9  13        0.07        0.59      1.17 o 
  -2   9  13        0.62        0.70      1.22 o 
  -1   9  13        3.58        4.09      1.31 o 
   0   9  13        4.88        5.70      1.52 o 
   1   9  13        0.17       -0.27      1.10 o 
  -7  10  13        3.59        4.11      1.82 o 
  -6  10  13        1.63        2.08      1.36 o 
  -5  10  13        7.35        8.14      1.74 o 
  -4  10  13        0.97        0.71      1.29 o 
  -3  10  13        0.55        0.05      1.20 o 
  -2  10  13        1.29        1.30      1.34 o 
  -1  10  13        1.67        1.95      1.62 o 
   0  10  13        0.00        1.81      1.16 o 
   1  10  13        0.03       -0.11      0.94 o 
  -7  11  13        4.79        6.99      1.24 o 
  -6  11  13        4.80        5.46      1.33 o 
  -5  11  13       11.06       10.86      1.81 o 
  -4  11  13        0.03       -0.09      1.17 o 
  -3  11  13        2.86        3.41      1.37 o 
  -2  11  13        0.38        0.37      1.23 o 
  -1  11  13        1.34        1.86      1.05 o 
   0  11  13        8.53        9.81      1.36 o 
  -6  12  13        1.81        2.08      1.50 o 
  -5  12  13        9.48       10.22      1.32 o 
  -4  12  13        9.83        9.57      1.26 o 
  -3  12  13        0.41        0.29      1.17 o 
  -2  12  13        1.79        0.65      1.13 o 
  -1  12  13        3.59        2.42      1.18 o 
  -4  13  13        0.44        0.33      1.31 o 
  -3  13  13        0.27       -0.06      1.14 o 
  -9   0  14        2.00        3.32      1.07 o 
  -8   0  14        1.13        0.53      0.79 o 
  -7   0  14      142.33      130.89      3.15 o 
  -6   0  14      109.08      108.03      3.35 o 
  -5   0  14       36.61       35.77      2.31 o 
  -4   0  14        3.27        3.36      1.34 o 
  -3   0  14       51.73       51.10      2.37 o 
  -2   0  14        7.64        7.03      1.49 o 
  -1   0  14      127.36      125.12      3.04 o 
   0   0  14       94.53       94.54      2.72 o 
   1   0  14        0.80       -0.62      0.93 o 
   2   0  14       11.74       12.56      0.99 o 
  -9   1  14       32.05       29.45      1.56 o 
  -8   1  14        5.00        2.78      0.91 o 
  -7   1  14       30.43       23.98      1.43 o 
  -6   1  14        1.63        0.96      1.08 o 
  -5   1  14        6.10        6.32      1.42 o 
  -4   1  14        2.33        2.17      1.62 o 
  -3   1  14       17.69       17.02      1.38 o 
  -2   1  14       13.97       13.42      1.26 o 
  -1   1  14        0.67       -0.04      1.05 o 
   0   1  14        2.75        2.77      1.16 o 
   1   1  14       16.26       16.88      1.35 o 
   2   1  14        0.16        0.86      0.69 o 
  -9   2  14       12.55       11.81      1.24 o 
  -8   2  14        8.05        8.32      1.01 o 
  -7   2  14        5.76        4.55      0.87 o 
  -6   2  14       33.12       33.22      2.02 o 
  -5   2  14      106.03      104.80      2.48 o 
  -4   2  14       18.00       18.52      1.62 o 
  -3   2  14       17.36       17.59      1.52 o 
  -2   2  14       35.61       35.25      2.13 o 
  -1   2  14        0.01       -0.20      0.95 o 
   0   2  14        0.80        1.28      1.06 o 
   1   2  14        0.00       -0.41      0.90 o 
  -8   3  14        5.53        3.81      1.11 o 
  -7   3  14        4.29        4.68      1.23 o 
  -6   3  14       53.41       54.93      2.02 o 
  -5   3  14       35.22       35.25      1.94 o 
  -4   3  14       18.62       17.65      1.71 o 
  -3   3  14        1.04        0.70      1.25 o 
  -2   3  14       74.34       74.73      2.41 o 
  -1   3  14       70.24       69.80      2.27 o 
   0   3  14        0.80        0.74      1.14 o 
   1   3  14        2.40        2.77      0.98 o 
  -8   4  14        2.31        3.26      1.33 o 
  -7   4  14        1.77        1.90      1.45 o 
  -6   4  14        5.66        5.43      1.39 o 
  -5   4  14        9.65        9.07      1.51 o 
  -4   4  14       64.82       65.78      2.48 o 
  -3   4  14       51.76       51.10      2.07 o 
  -2   4  14      138.68      137.19      4.41 o 
  -1   4  14       28.60       28.45      2.89 o 
   0   4  14        1.14        1.69      1.24 o 
   1   4  14        1.24        0.74      1.10 o 
  -8   5  14        0.09       -0.43      1.37 o 
  -7   5  14       11.18       21.86      2.81 o 
  -6   5  14        1.41        1.61      1.39 o 
  -5   5  14       82.53       82.40      3.10 o 
  -4   5  14       32.28       31.25      2.86 o 
  -3   5  14       43.81       44.07      2.98 o 
  -2   5  14        4.55        4.85      1.49 o 
  -1   5  14        4.05        4.41      1.45 o 
   0   5  14        2.04        1.91      1.24 o 
   1   5  14        2.63        2.36      1.07 o 
  -8   6  14        0.15       -1.38      1.68 o 
  -7   6  14        2.88        6.99      2.34 o 
  -6   6  14        4.53        4.85      2.07 o 
  -5   6  14        2.34        2.17      1.50 o 
  -4   6  14       13.49       14.05      1.61 o 
  -3   6  14        0.03       -0.06      1.23 o 
  -2   6  14       14.02       13.60      1.47 o 
  -1   6  14        4.40        3.83      0.99 o 
   0   6  14        6.94        7.47      2.23 o 
   1   6  14        8.80        9.48      2.15 o 
  -7   7  14        0.07       -0.89      2.65 o 
  -6   7  14        9.32        9.47      1.75 o 
  -5   7  14        4.54        5.45      1.38 o 
  -4   7  14       45.52       45.35      3.19 o 
  -3   7  14       61.55       60.40      3.35 o 
  -2   7  14        0.02       -0.19      1.16 o 
  -1   7  14       18.66       18.52      1.63 o 
   0   7  14        0.63        0.96      1.19 o 
  -7   8  14        2.96       10.70      2.70 o 
  -6   8  14        2.83        2.72      2.38 o 
  -5   8  14       14.04       14.05      2.84 o 
  -4   8  14       12.31       12.19      2.39 o 
  -3   8  14        0.14       -0.57      2.61 o 
  -2   8  14        0.26       -0.23      2.27 o 
  -1   8  14        1.28        1.47      2.07 o 
   0   8  14        5.62        6.13      2.15 o 
  -6   9  14        2.14        2.03      1.62 o 
  -5   9  14        5.38        5.43      1.73 o 
  -4   9  14       12.57       12.77      2.17 o 
  -3   9  14        3.09        2.76      1.95 o 
  -2   9  14       27.47       26.82      2.67 o 
  -1   9  14        0.00        0.18      1.83 o 
  -5  10  14        1.25        1.35      1.75 o 
  -4  10  14        0.71        0.45      1.86 o 
  -3  10  14        9.52       10.13      1.94 o 
  -2  10  14        0.00       -0.65      1.78 o 
  -7   1  15       42.30       46.46      2.13 o 
  -6   1  15       11.08       10.99      1.77 o 
  -5   1  15        0.63        1.02      1.73 o 
  -4   1  15        0.36        0.34      1.69 o 
  -3   1  15        4.22        4.09      1.86 o 
  -2   1  15        3.56        3.51      1.80 o 
  -1   1  15       21.29       21.08      2.40 o 
  -7   2  15       11.12       12.23      1.35 o 
  -6   2  15       13.42       13.03      2.08 o 
  -5   2  15        0.00       -0.59      1.49 o 
  -4   2  15        0.12        0.03      1.64 o 
  -3   2  15        2.43        2.23      1.31 o 
  -2   2  15        0.82        0.51      1.40 o 
  -1   2  15       31.87       31.94      2.26 o 
  -7   3  15       52.99       64.31      2.62 o 
  -6   3  15       56.60       56.85      2.36 o 
  -5   3  15        2.37        2.09      1.89 o 
  -4   3  15        0.20        0.67      1.97 o 
  -3   3  15        0.74        1.09      1.91 o 
  -2   3  15       38.01       38.96      2.68 o 
  -1   3  15       42.18       41.52      2.56 o 
  -6   4  15        0.13       -0.36      1.95 o 
  -5   4  15       14.13       13.42      2.13 o 
  -4   4  15        6.29        6.07      2.04 o 
  -3   4  15        2.37        2.70      1.80 o 
  -2   4  15        8.76        9.47      2.01 o 
  -1   4  15        1.98        1.92      1.97 o 
  -6   5  15        0.08       -0.62      1.80 o 
  -5   5  15       33.28       33.91      2.41 o 
  -4   5  15        0.02        0.68      1.99 o 
  -3   5  15       22.71       22.36      2.08 o 
  -2   5  15       20.71       21.08      2.02 o 
  -5   6  15       20.52       20.32      2.26 o 
  -4   6  15        1.42        1.33      1.92 o 
  -3   6  15        5.01        5.03      2.02 o 
                                                 
